# Supplementary material for: A Network Pharmacology Technique to Investigate the Synergistic Mechanisms of Salvia miltiorrhiza and Radix puerariae in Treatment of Cardio-Cerebral Vascular Diseases
Source: Evid Based Complement Alternat Med. 2020 Oct 5;2020:6937186. doi: 10.1155/2020/6937186 (PMC7566220; doi:10.1155/2020/6937186)
Supplement: Supplementary Materials — Table S1 (sheet1): the active ingredients in SM and RP. Chemname was obtained from TCMSP. Table S1 (sheet2): corrected protein name. Entry was converted to gene name by UniProt. Table S1 (sheet3): SM and RP have common targets. Table S2: targets related to CCVDs. All targets from the TTD, NCBI gene, and OMIM database. Table S3: common targets of disease and drug. Table S4 (sheet1–sheet3): GO enrichment analysis: biological process (BP), cellular component (CC), and molecular function (MF). Table S4 (sheet4): KEGG pathway enrichment analysis. All data are from DAVID database. Supplementary Document 1: the structure of active ingredients data. [file 6937186.f1.zip]

Archive with 67 entries (65 files):
- 6937186.f1/Supplementary document 1/
- 6937186.f1/Supplementary document 1/MOL000006.cdx
- 6937186.f1/Supplementary document 1/MOL0001659.cdx
- 6937186.f1/Supplementary document 1/MOL000358.cdx
- 6937186.f1/Supplementary document 1/MOL000392.cdx
- 6937186.f1/Supplementary document 1/MOL000569.cdx
- 6937186.f1/Supplementary document 1/MOL001601.cdx
- 6937186.f1/Supplementary document 1/MOL001942.cdx
- 6937186.f1/Supplementary document 1/MOL002222.cdx
- 6937186.f1/Supplementary document 1/MOL002297.cdx
- 6937186.f1/Supplementary document 1/MOL002651.cdx
- 6937186.f1/Supplementary document 1/MOL002776.cdx
- 6937186.f1/Supplementary document 1/MOL002959.cdx
- 6937186.f1/Supplementary document 1/MOL007036.cdx
- 6937186.f1/Supplementary document 1/MOL007041.cdx
- 6937186.f1/Supplementary document 1/MOL007045.cdx
- 6937186.f1/Supplementary document 1/MOL007048.cdx
- 6937186.f1/Supplementary document 1/MOL007049.cdx
- 6937186.f1/Supplementary document 1/MOL007050.cdx
- 6937186.f1/Supplementary document 1/MOL007058.cdx
- 6937186.f1/Supplementary document 1/MOL007059.cdx
- 6937186.f1/Supplementary document 1/MOL007061.cdx
- 6937186.f1/Supplementary document 1/MOL007063.cdx
- 6937186.f1/Supplementary document 1/MOL007064.cdx
- 6937186.f1/Supplementary document 1/MOL007068.cdx
- 6937186.f1/Supplementary document 1/MOL007069.cdx
- 6937186.f1/Supplementary document 1/MOL007070.cdx
- 6937186.f1/Supplementary document 1/MOL007071.cdx
- 6937186.f1/Supplementary document 1/MOL007077.cdx
- 6937186.f1/Supplementary document 1/MOL007079.cdx
- 6937186.f1/Supplementary document 1/MOL007081.cdx
- 6937186.f1/Supplementary document 1/MOL007082.cdx
- 6937186.f1/Supplementary document 1/MOL007085.cdx
- 6937186.f1/Supplementary document 1/MOL007088.cdx
- 6937186.f1/Supplementary document 1/MOL007093.cdx
- 6937186.f1/Supplementary document 1/MOL007094.cdx
- 6937186.f1/Supplementary document 1/MOL007098.cdx
- 6937186.f1/Supplementary document 1/MOL007100.cdx
- 6937186.f1/Supplementary document 1/MOL007101.cdx
- 6937186.f1/Supplementary document 1/MOL007105.cdx
- 6937186.f1/Supplementary document 1/MOL007107.cdx
- 6937186.f1/Supplementary document 1/MOL007108.cdx
- 6937186.f1/Supplementary document 1/MOL007111.cdx
- 6937186.f1/Supplementary document 1/MOL007119.cdx
- 6937186.f1/Supplementary document 1/MOL007120.cdx
- 6937186.f1/Supplementary document 1/MOL007121.cdx
- 6937186.f1/Supplementary document 1/MOL007122.cdx
- 6937186.f1/Supplementary document 1/MOL007124.cdx
- 6937186.f1/Supplementary document 1/MOL007125.cdx
- 6937186.f1/Supplementary document 1/MOL007127.cdx
- 6937186.f1/Supplementary document 1/MOL007130.cdx
- 6937186.f1/Supplementary document 1/MOL007132.cdx
- 6937186.f1/Supplementary document 1/MOL007141.cdx
- 6937186.f1/Supplementary document 1/MOL007142.cdx
- 6937186.f1/Supplementary document 1/MOL007143.cdx
- 6937186.f1/Supplementary document 1/MOL007145.cdx
- 6937186.f1/Supplementary document 1/MOL007150.cdx
- 6937186.f1/Supplementary document 1/MOL007151.cdx
- 6937186.f1/Supplementary document 1/MOL007152.cdx
- 6937186.f1/Supplementary document 1/MOL007154.cdx
- 6937186.f1/Supplementary document 1/MOL007155.cdx
- 6937186.f1/Supplementary document 1/MOL007156.cdx
- 6937186.f1/Supplementary table/
- 6937186.f1/Supplementary table/Supplementary Table S1.xlsx
- 6937186.f1/Supplementary table/Supplementary Table S2.xlsx
- 6937186.f1/Supplementary table/Supplementary Table S3.xlsx
- 6937186.f1/Supplementary table/Supplementary Table S4.xlsx
