# Supplementary material for: A Network Pharmacology Technique to Investigate the Synergistic Mechanisms of Salvia miltiorrhiza and Radix puerariae in Treatment of Cardio-Cerebral Vascular Diseases
Source: Evid Based Complement Alternat Med. 2020 Oct 5;2020:6937186. doi: 10.1155/2020/6937186 (PMC7566220; doi:10.1155/2020/6937186)
Supplement: Supplementary Materials — Table S1 (sheet1): the active ingredients in SM and RP. Chemname was obtained from TCMSP. Table S1 (sheet2): corrected protein name. Entry was converted to gene name by UniProt. Table S1 (sheet3): SM and RP have common targets. Table S2: targets related to CCVDs. All targets from the TTD, NCBI gene, and OMIM database. Table S3: common targets of disease and drug. Table S4 (sheet1–sheet3): GO enrichment analysis: biological process (BP), cellular component (CC), and molecular function (MF). Table S4 (sheet4): KEGG pathway enrichment analysis. All data are from DAVID database. Supplementary Document 1: the structure of active ingredients data. [file 6937186.f1.zip › 6937186.f1/Supplementary table/Supplementary Table S1.xlsx]

## Sheet: Sheet1
Table S1 Sheet1 The active ingredients in salvia miltiorrhiza and radix puerariae
RP
Mol ID	Moiecule Name	MW	AlogP	Hdon	Hacc	OB％	Caco-2	BBB	DL	FASA-	HL
MOL000392	formononetin	268.28	2.58	1	4	69.67	0.78	0.02	0.21	0	17.04
MOL000358	beta-sitosterol	414.79	8.08	1	1	36.91	1.32	0.99	0.75	0.23	5.36
MOL002959	3'-Methoxydaidzein	284.28	2.32	2	5	48.57	0.56	-0.32	0.24	0.34	17.04
MOL003629	Daidzein-4,7-diglucoside	578.57	-1.48	8	14	47.27	-2.53	-4.06	0.67	0.31	16.18
SM
Mol ID	Moiecule Name	MW	AlogP	Hdon	Hacc	OB％	Caco-2	BBB	DL	FASA-	HL
MOL001601	1,2,5,6-tetrahydrotanshinone	280.34	2.98	0	3	38.75	0.96	0.39	0.36	0.33	18.05
MOL001659	Poriferasterol	412.77	7.64	1	1	43.83	1.44	1.03	0.76	0.22	5.34
MOL001771	poriferast-5-en-3beta-ol	414.79	8.08	1	1	36.91	1.45	1.14	0.75	0	5.07
MOL001942	isoimperatorin	270.3	3.65	0	4	45.46	0.97	0.66	0.23	0.27	-1.44
MOL002222	sugiol	300.48	4.99	1	2	36.11	1.14	0.7	0.28	0.27	14.62
MOL002651	Dehydrotanshinone II A	292.35	4.22	0	3	43.76	1.02	0.52	0.4	0.33	23.71
MOL002776	Baicalin	446.39	0.64	6	11	40.12	-0.85	-1.74	0.75	0.36	17.36
MOL000569	digallate	322.24	1.53	6	9	61.85	-0.76	-1.52	0.26	0.43	5.29
MOL000006	luteolin	286.25	2.07	4	6	36.16	0.19	-0.84	0.25	0.39	15.94
MOL006824	α-amyrin	426.8	7.35	1	1	39.51	1.37	1.2	0.76	0.23	3.06
MOL007036	5,6-dihydroxy-7-isopropyl-1,1-dimethyl-2,3-dihydrophenanthren-4-one	298.41	4.38	2	3	33.77	1.19	0.8	0.29	0.29	14.91
MOL007041	2-isopropyl-8-methylphenanthrene-3,4-dione	264.34	4.16	0	2	40.86	1.23	0.81	0.23	0.43	14.89
MOL007045	3α-hydroxytanshinoneⅡa	310.37	3.56	1	4	44.93	0.53	0.22	0.44	0.3	23.78
MOL007048	(E)-3-[2-(3,4-dihydroxyphenyl)-7-hydroxy-benzofuran-4-yl]acrylic acid	312.29	3.21	4	6	48.24	0.18	-0.89	0.31	0.4	8.87
MOL007049	4-methylenemiltirone	266.36	4.33	0	2	34.35	1.25	0.87	0.23	0.38	14.6
MOL007050	2-(4-hydroxy-3-methoxyphenyl)-5-(3-hydroxypropyl)-7-methoxy-3-benzofurancarboxaldehyde	356.4	3.58	2	6	62.78	0.35	-0.73	0.4	0.24	7.89
MOL007051	6-o-syringyl-8-o-acetyl shanzhiside methyl ester	628.64	-1.13	5	16	46.69	-1.73	-2.08	0.71	0.22	9.94
MOL007058	formyltanshinone	290.28	3.36	0	4	73.44	0.54	-0.28	0.42	0.41	24.12
MOL007059	3-beta-Hydroxymethyllenetanshiquinone	294.32	3.16	1	4	32.16	0.38	-0.48	0.41	0.36	22.51
MOL007061	Methylenetanshinquinone	278.32	4.26	0	3	37.07	1.03	0.46	0.36	0.36	24.33
MOL007063	przewalskin a	398.49	2.25	1	6	37.11	-0.26	-0.69	0.65	0.38	1.63
MOL007064	przewalskin b	330.46	3.18	1	4	110.32	0.34	0.22	0.44	0.32	2.17
MOL007068	Przewaquinone B	292.3	2.99	1	4	62.24	0.39	-0.45	0.41	0.38	24.94
MOL007069	przewaquinone c	296.34	3.31	1	4	55.74	0.42	-0.3	0.4	0.32	23.7
MOL007070	(6S,7R)-6,7-dihydroxy-1,6-dimethyl-8,9-dihydro-7H-naphtho[8,7-g]benzofuran-10,11-dione	312.34	2.34	2	5	41.31	-0.06	-0.68	0.45	0.32	22.54
MOL007071	przewaquinone f	312.34	2.07	2	5	40.31	-0.09	-0.9	0.46	0.29	22.45
MOL007077	sclareol	308.56	4.27	2	2	43.67	0.84	0.51	0.21	0.27	4.71
MOL007079	tanshinaldehyde	308.35	3.83	0	4	52.47	0.57	-0.07	0.45	0.32	23.49
MOL007081	Danshenol B	354.48	2.59	1	4	57.95	0.53	0.11	0.56	0.3	4.28
MOL007082	Danshenol A	336.41	2.01	1	4	56.97	0.33	-0.01	0.52	0.34	5.15
MOL007085	Salvilenone	292.4	4.26	0	2	30.38	1.46	1.07	0.38	0.35	20.81
MOL007088	cryptotanshinone	296.39	3.44	0	3	52.34	0.95	0.51	0.4	0.29	17.3
MOL007093	dan-shexinkum d	336.41	2.83	1	4	38.88	0.67	-0.15	0.55	0.35	30
MOL007094	danshenspiroketallactone	282.36	3.24	0	3	50.43	0.88	0.51	0.31	0.34	15.19
MOL007098	deoxyneocryptotanshinone	298.41	4.32	1	3	49.4	0.85	0.24	0.29	0.3	27.17
MOL007100	dihydrotanshinlactone	266.31	2.77	0	3	38.68	1.26	0.81	0.32	0.38	5.42
MOL007101	dihydrotanshinoneⅠ	278.32	2.86	0	3	45.04	0.95	0.43	0.36	0.4	18.32
MOL007105	epidanshenspiroketallactone	284.38	2.37	0	3	68.27	0.9	0.61	0.31	0.33	1.77
MOL007107	C09092	286.5	5.98	1	1	36.07	1.63	1.54	0.25	0.25	-0.16
MOL007108	isocryptotanshi-none	296.39	3.59	0	3	54.98	0.93	0.34	0.39	0.3	31.92
MOL007111	Isotanshinone II	294.37	4.66	0	3	49.92	1.03	0.45	0.4	0.3	24.73
MOL007115	manool	304.57	5.5	1	1	45.04	1.28	1.16	0.2	0.28	5.81
MOL007118	microstegiol	298.46	4.75	1	2	39.61	1.05	0.99	0.28	0.33	4.52
MOL007119	miltionone Ⅰ	312.39	3.33	1	4	49.68	0.35	-0.11	0.32	0.35	41.49
MOL007120	miltionone Ⅱ	312.39	2.14	1	4	71.03	0.62	0.03	0.44	0.28	2.91
MOL007121	miltipolone	300.43	2.74	1	3	36.56	0.5	0.17	0.37	0.3	1.7
MOL007122	Miltirone	282.41	4.73	0	2	38.76	1.23	0.87	0.25	0.32	14.82
MOL007123	miltirone Ⅱ	272.32	0.77	1	4	44.95	0.04	-0.25	0.24	0.35	2.24
MOL007124	neocryptotanshinone ii	270.35	3.61	1	3	39.46	0.76	0.16	0.23	0.32	26.98
MOL007125	neocryptotanshinone	314.41	3.01	2	4	52.49	0.35	-0.13	0.32	0.28	14.46
MOL007127	1-methyl-8,9-dihydro-7H-naphtho[5,6-g]benzofuran-6,10,11-trione	280.29	3.21	0	4	34.72	0.5	-0.27	0.37	0.33	37.89
MOL007130	prolithospermic acid	314.31	2.77	4	6	64.37	0.1	-0.75	0.31	0.42	8.82
MOL007132	(2R)-3-(3,4-dihydroxyphenyl)-2-[(Z)-3-(3,4-dihydroxyphenyl)acryloyl]oxy-propionic acid	360.34	2.69	5	8	109.38	-0.33	-1.02	0.35	0.41	2.01
MOL007140	(Z)-3-[2-[(E)-2-(3,4-dihydroxyphenyl)vinyl]-3,4-dihydroxy-phenyl]acrylic acid	314.31	2.82	5	6	88.54	-0.09	-0.77	0.26	0.43	4.31
MOL007141	salvianolic acid g	340.3	2.2	4	7	45.56	-0.14	-0.97	0.61	0.45	2.4
MOL007142	salvianolic acid j	538.49	3.78	6	12	43.38	-0.82	-2.14	0.72	0.44	5.77
MOL007143	salvilenone Ⅰ	270.4	2.88	1	2	32.43	1.13	0.77	0.23	0.3	1
MOL007145	salviolone	268.38	4.05	1	2	31.72	1.04	0.72	0.24	0.36	0.33
MOL007149	NSC 122421	300.48	4.99	1	2	34.49	1.08	0.63	0.28	0.29	14.56
MOL007150	(6S)-6-hydroxy-1-methyl-6-methylol-8,9-dihydro-7H-naphtho[8,7-g]benzofuran-10,11-quinone	312.34	2.42	2	5	75.39	0.03	-0.74	0.46	0.29	23.45
MOL007151	Tanshindiol B	312.34	2.34	2	5	42.67	0.05	-0.63	0.45	0.33	22.25
MOL007152	Przewaquinone E	312.34	2.34	2	5	42.85	-0.04	-0.65	0.45	0.32	22.44
MOL007154	tanshinone iia	294.37	4.66	0	3	49.89	1.05	0.7	0.4	0.31	23.56
MOL007155	(6S)-6-(hydroxymethyl)-1,6-dimethyl-8,9-dihydro-7H-naphtho[8,7-g]benzofuran-10,11-dione	310.37	3.57	1	4	65.26	0.44	-0.31	0.45	0.29	23.48
MOL007156	tanshinone Ⅵ	296.34	2.44	2	4	45.64	0.48	-0.28	0.3	0.38	15.21

## Sheet: Sheet2
Table S1 Sheet2 Corrected protein name
	target name	gene name
MOL000392 formononetin	Prostaglandin G/H synthase 1	PTGS1
	Muscarinic acetylcholine receptor M3	CHRM3
	Muscarinic acetylcholine receptor M1	CHRM1
	Sodium channel protein type 5 subunit alpha	SCN5A
	Muscarinic acetylcholine receptor M5	CHRM5
	Prostaglandin G/H synthase 2	PTGS2
	5-hydroxytryptamine receptor 3A	HTR3A
	Carbonic anhydrase II	CA2
	Muscarinic acetylcholine receptor M4	CHRM4
	Retinoic acid receptor RXR-alpha	RXRA
	Delta-type opioid receptor	OPRD1
	CGMP-inhibited 3',5'-cyclic phosphodiesterase A	PDE3A
	Alpha-1A adrenergic receptor	ADRA1A
	Muscarinic acetylcholine receptor M2	CHRM2
	Alpha-1B adrenergic receptor	ADRA1B
	Sodium-dependent dopamine transporter	SLC6A3
	Beta-2 adrenergic receptor	ADRB2
	Alpha-1D adrenergic receptor	ADRA1D
	DNA topoisomerase II	TOP2A
	Mu-type opioid receptor	OPRM1
	Gamma-aminobutyric acid receptor subunit alpha-1	GABRA1
	Heat shock protein HSP 90	HSP90AA1
	Neuronal acetylcholine receptor protein, alpha-7 chain	CHRNA7
	Nuclear receptor coactivator 2	NCOA2
	Nuclear receptor coactivator 1	NCOA1
	Dopamine D1 receptor	DRD1
	5-hydroxytryptamine 2A receptor	HTR2A
	Sodium-dependent serotonin transporter	SLC6A4
	Ig gamma-1 chain C region	IGHG1
MOL000358 beta-sitosterol	Progesterone receptor	PGR
	Nuclear receptor coactivator 2	NCOA2
	Prostaglandin G/H synthase 1	PTGS1
	Prostaglandin G/H synthase 2	PTGS2
	Heat shock protein HSP 90	HSP90AA1
	Phosphatidylinositol-4,5-bisphosphate 3-kinase catalytic subunit, gamma isoform	PIK3CG
	Potassium voltage-gated channel subfamily H member 2	KCNH2
	mRNA of PKA Catalytic Subunit C-alpha	PRKACA
	Dopamine D1 receptor	DRD1
	Muscarinic acetylcholine receptor M3	CHRM3
	Muscarinic acetylcholine receptor M1	CHRM1
	Sodium channel protein type 5 subunit alpha	SCN5A
	Gamma-aminobutyric-acid receptor alpha-2 subunit	GABRA2
	Muscarinic acetylcholine receptor M4	CHRM4
	CGMP-inhibited 3',5'-cyclic phosphodiesterase A	PDE3A
	5-hydroxytryptamine 2A receptor	HTR2A
	Gamma-aminobutyric-acid receptor alpha-5 subunit	GABRA5
	Alpha-1A adrenergic receptor	ADRA1A
	Gamma-aminobutyric-acid receptor alpha-3 subunit	GABRA3
	Muscarinic acetylcholine receptor M2	CHRM2
	Alpha-1B adrenergic receptor	ADRA1B
	Beta-2 adrenergic receptor	ADRB2
	Neuronal acetylcholine receptor subunit alpha-2	CHRNA2
	Sodium-dependent serotonin transporter	SLC6A4
	Mu-type opioid receptor	OPRM1
	Gamma-aminobutyric acid receptor subunit alpha-1	GABRA1
	Neuronal acetylcholine receptor protein, alpha-7 chain	CHRNA7
	Cytochrome P450-cam	无人类基因
	Apoptosis regulator Bcl-2	BCL2
	Apoptosis regulator BAX	BCL2L2
	Caspase-9	CASP9
	Transcription factor AP-1	JUN
	Caspase-3	CASP3
	Caspase-8	CASP8
	Protein kinase C alpha type	PRKCD
	Transforming growth factor beta-1	TGFB1
	Serum paraoxonase/arylesterase 1	PON1
	Microtubule-associated protein 2	MAP2
MOL002959 3'-Methoxydaidzein	Nitric oxide synthase, inducible	NOS2
	Prostaglandin G/H synthase 1	PTGS1
	Estrogen receptor	ESR1
	Androgen receptor	AR
	Peroxisome proliferator activated receptor gamma	PPARG
	Prostaglandin G/H synthase 2	PTGS2
	Retinoic acid receptor RXR-alpha	RXRA
	Estrogen receptor beta	ESR2
	Mitogen-activated protein kinase 14	MAPK14
	Glycogen synthase kinase-3 beta	GSK3B
	Heat shock protein HSP 90	HSP90AA1
	Cell division protein kinase 2	CDK2
	Serine/threonine-protein kinase Chk1	CHEK1
	mRNA of PKA Catalytic Subunit C-alpha	PRKACA
	Trypsin-1	PRSS1
	Proto-oncogene serine/threonine-protein kinase Pim-1	PIM1
	Cyclin-A2	CCNA2
	Nuclear receptor coactivator 1	NCOA1
	Calmodulin	CALM1
MOL003629 Daidzein-4,7-diglucoside	DNA topoisomerase II	TOP2A
MOL001601 1,2,5,6-tetrahydrotanshinone	Prostaglandin G/H synthase 1	PTGS1
	Muscarinic acetylcholine receptor M3	CHRM3
	Muscarinic acetylcholine receptor M1	CHRM1
	Sodium channel protein type 5 subunit alpha	SCN5A
	Muscarinic acetylcholine receptor M5	CHRM5
	Prostaglandin G/H synthase 2	PTGS2
	5-hydroxytryptamine receptor 3A	HTR3A
	Carbonic anhydrase II	CA2
	Muscarinic acetylcholine receptor M4	CHRM4
	Retinoic acid receptor RXR-alpha	RXRA
	Delta-type opioid receptor	OPRD1
	CGMP-inhibited 3',5'-cyclic phosphodiesterase A	PDE3A
	Alpha-1A adrenergic receptor	ADRA1A
	Muscarinic acetylcholine receptor M2	CHRM2
	Alpha-1B adrenergic receptor	ADRA1B
	Sodium-dependent dopamine transporter	SLC6A3
	Beta-2 adrenergic receptor	ADRB2
	Alpha-1D adrenergic receptor	ADRA1D
	DNA topoisomerase II	TOP2A
	Mu-type opioid receptor	OPRM1
	Gamma-aminobutyric acid receptor subunit alpha-1	GABRA1
	Heat shock protein HSP 90	HSP90AA1
	Neuronal acetylcholine receptor protein, alpha-7 chain	CHRNA7
	Nuclear receptor coactivator 2	NCOA2
	Nuclear receptor coactivator 1	NCOA1
	Dopamine D1 receptor	DRD1
	5-hydroxytryptamine 2A receptor	HTR2A
	Sodium-dependent serotonin transporter	SLC6A4
	Ig gamma-1 chain C region	IGHG1
MOL001659 Poriferasterol	Progesterone receptor	PGR
	Mineralocorticoid receptor	NR3C2
MOL001771 poriferast-5-en-3beta-ol	Progesterone receptor	PGR
	Nuclear receptor coactivator 2	NCOA2
MOL001942 isoimperatorin	Prostaglandin G/H synthase 2	PTGS2
MOL002222 sugiol	Muscarinic acetylcholine receptor M3	CHRM3
	Muscarinic acetylcholine receptor M1	CHRM1
	Sodium channel protein type 5 subunit alpha	SCN5A
	Muscarinic acetylcholine receptor M5	CHRM5
	Prostaglandin G/H synthase 2	PTGS2
	Carbonic anhydrase II	CA2
	Muscarinic acetylcholine receptor M4	CHRM4
	Delta-type opioid receptor	OPRD1
	Acetylcholinesterase	ACHE
	Alpha-1A adrenergic receptor	ADRA1A
	Muscarinic acetylcholine receptor M2	CHRM2
	Alpha-1B adrenergic receptor	ADRA1B
	Beta-2 adrenergic receptor	ADRB2
	Alpha-1D adrenergic receptor	ADRA1D
	D(2) dopamine receptor	DRD2
	Mu-type opioid receptor	OPRM1
	Neuronal acetylcholine receptor protein, alpha-7 chain	CHRNA7
MOL002651 Dehydrotanshinone II A	Dopamine D1 receptor	DRD1
	Muscarinic acetylcholine receptor M3	CHRM3
	Thrombin	F2
	Muscarinic acetylcholine receptor M1	CHRM1
	Estrogen receptor	ESR1
	Androgen receptor	AR
	Sodium channel protein type 5 subunit alpha	SCN5A
	Peroxisome proliferator activated receptor gamma	PPARG
	Muscarinic acetylcholine receptor M5	CHRM5
	Prostaglandin G/H synthase 2	PTGS2
	Muscarinic acetylcholine receptor M4	CHRM4
	Delta-type opioid receptor	OPRD1
	Acetylcholinesterase	ACHE
	5-hydroxytryptamine 2A receptor	HTR2A
	Alpha-1A adrenergic receptor	ADRA1A
	Beta-2 adrenergic receptor	ADRB2
	Mu-type opioid receptor	OPRM1
	Gamma-aminobutyric acid receptor subunit alpha-1	GABRA1
	Dipeptidyl peptidase IV	DPP4
	Neuronal acetylcholine receptor protein, alpha-7 chain	CHRNA7
	Nuclear receptor coactivator 1	NCOA1
MOL002776 Baicalin	Coagulation factor Xa	F10
	mRNA of Protein-tyrosine phosphatase, non-receptor type 1	PTPN1
MOL000569 digallate	Prostaglandin G/H synthase 2	PTGS2
	Heat shock protein HSP 90	HSP90AA1
	Aldose reductase	AKR1B1
MOL000006 luteolin	Prostaglandin G/H synthase 1	PTGS1
	Androgen receptor	AR
	Prostaglandin G/H synthase 2	PTGS2
	Heat shock protein HSP 90	HSP90AA1
	Trypsin-1	PRSS1
	Nuclear receptor coactivator 2	NCOA2
	mRNA of PKA Catalytic Subunit C-alpha	PRKACA
	Dipeptidyl peptidase IV	DPP4
	Phosphatidylinositol-4,5-bisphosphate 3-kinase catalytic subunit, gamma isoform	PIK3CG
	Transcription factor p65	RELA
	Epidermal growth factor receptor	EGF
	RAC-alpha serine/threonine-protein kinase	AKT1
	Vascular endothelial growth factor A	VEGFA
	G1/S-specific cyclin-D1	CCND1
	Bcl-2-like protein 1	BCL2L2
	Cyclin-dependent kinase inhibitor 1	CDKN1A
	Caspase-9	CASP9
	72 kDa type IV collagenase	MMP2
	Matrix metalloproteinase-9	MMP9
	Mitogen-activated protein kinase 1	MAPK1
	Interleukin-10	IL10
	Retinoblastoma-associated protein	RB1
	Cell division protein kinase 4	CDK4
	Tumor necrosis factor	TNF
	Transcription factor AP-1	JUN
	Interleukin-6	IL6
	Caspase-3 N/A	CASP3
	Cellular tumor antigen p53	TP53
	NF-kappa-B inhibitor alpha	NFKBIA
	Xanthine dehydrogenase/oxidase	XDH
	DNA topoisomerase 1	TOP1
	E3 ubiquitin-protein ligase Mdm2	MDM2
	Amyloid beta A4 protein	APP
	Interstitial collagenase	MMP1
	Proliferating cell nuclear antigen	PCNA
	Receptor tyrosine-protein kinase erbB-2	ERBB2
	Peroxisome proliferator-activated receptor gamma	PPARG
	Heme oxygenase 1	HMOX1
	Caspase-7	CASP7
	Intercellular adhesion molecule 1	ICAM1
	Induced myeloid leukemia cell differentiation protein Mcl-1	MCL1
	Baculoviral IAP repeat-containing protein 5	BIRC5
	Interleukin-2	IL2
	G2/mitotic-specific cyclin-B1	CCNB1
	Tyrosinase	TYR
	Interferon gamma	IFNG
	Interleukin-4	IL4
	DNA topoisomerase 2-alpha	TOP2A
	Glutathione S-transferase P	GSTP1
	Baculoviral IAP repeat-containing protein 4	XIAP
	Solute carrier family 2, facilitated glucose transporter member 4	SLC2A4
	Insulin receptor	INSR
	CD40 ligand	CD40LG
	Prostaglandin E synthase	PTGES
	Kinetochore protein Nuf2	NUF2
	Adenylate cyclase type 2	ADCY2
	Hepatocyte growth factor receptor	MET
MOL006824 α-amyrin
MOL007036 5,6-dihydroxy-7-isopropyl-1,1-dimethyl-2,3-dihydrophenanthren-4-one	Prostaglandin G/H synthase 1	PTGS1
	Muscarinic acetylcholine receptor M3	CHRM3
	Muscarinic acetylcholine receptor M1	CHRM1
	Sodium channel protein type 5 subunit alpha	SCN5A
	Prostaglandin G/H synthase 2	PTGS2
	Carbonic anhydrase II	CA2
	Retinoic acid receptor RXR-alpha	RXRA
	Acetylcholinesterase	ACHE
	Alpha-1A adrenergic receptor	ADRA1A
	Alpha-1B adrenergic receptor	ADRA1B
	Beta-2 adrenergic receptor	ADRB2
	DNA topoisomerase II	TOP2A
	Mu-type opioid receptor	OPRM1
	Ig gamma-1 chain C region	IGHG1
	Nuclear receptor coactivator 2	NCOA2
	Nuclear receptor coactivator 1	NCOA1
	Calmodulin	CALM1
MOL007041 2-isopropyl-8-methylphenanthrene-3,4-dione	Prostaglandin G/H synthase 1	PTGS1
	Dopamine D1 receptor	DRD1
	Muscarinic acetylcholine receptor M3	CHRM3
	Muscarinic acetylcholine receptor M1	CHRM1
	Estrogen receptor	ESR1
	Androgen receptor	AR
	Sodium channel protein type 5 subunit alpha	SCN5A
	Peroxisome proliferator activated receptor gamma	PPARG
	Muscarinic acetylcholine receptor M5	CHRM5
	Prostaglandin G/H synthase 2	PTGS2
	Nitric-oxide synthase, endothelial	NOS3
	5-hydroxytryptamine receptor 3A	HTR3A
	Muscarinic acetylcholine receptor M4	CHRM4
	Retinoic acid receptor RXR-alpha	RXRA
	5-hydroxytryptamine 2A receptor	HTR2A
	Alpha-1A adrenergic receptor	ADRA1A
	Muscarinic acetylcholine receptor M2	CHRM2
	Alpha-1B adrenergic receptor	ADRA1B
	Sodium-dependent dopamine transporter	SLC6A2
	Beta-2 adrenergic receptor	ADRB2
	Alpha-1D adrenergic receptor	ADRA1D
	Sodium-dependent serotonin transporter	SLC6A4
	Mu-type opioid receptor	OPRM1
	Gamma-aminobutyric acid receptor subunit alpha-1	GABRA1
	Cell division protein kinase 2	CDK2
	Phosphatidylinositol-4,5-bisphosphate 3-kinase catalytic subunit, gamma isoform	PIK3CG
	Neuronal acetylcholine receptor protein, alpha-7 chain	CHRNA7
	mRNA of PKA Catalytic Subunit C-alpha	PRKACA
	Ig gamma-1 chain C region	IGHG1
	Proto-oncogene serine/threonine-protein kinase Pim-1	PIM1
	Cyclin-A2	CCNA2
	Nuclear receptor coactivator 2	NCOA2
	Calmodulin	CALM1
MOL007045 3α-hydroxytanshinoneⅡa	Thrombin	F2
	Muscarinic acetylcholine receptor M1	CHRM1
	Sodium channel protein type 5 subunit alpha	SCN5A
	Muscarinic acetylcholine receptor M5	CHRM5
	Prostaglandin G/H synthase 2	PTGS2
	Delta-type opioid receptor	OPRD1
	Acetylcholinesterase	ACHE
	Beta-2 adrenergic receptor	ADRB2
	Mu-type opioid receptor	OPRM1
	Dipeptidyl peptidase IV	DPP4
	Neuronal acetylcholine receptor protein, alpha-7 chain	CHRNA7
	Trypsin-1	PRSS1
	Nuclear receptor coactivator 1	NCOA1
MOL007048 (E)-3-[2-(3,4-dihydroxyphenyl)-7-hydroxy-benzofuran-4-yl]acrylic acid	Prostaglandin G/H synthase 2	PTGS2
	mRNA of Protein-tyrosine phosphatase, non-receptor type 1	PTPN1
	Heat shock protein HSP 90	HSP90AA1
MOL007049 4-methylenemiltirone	Prostaglandin G/H synthase 1	PTGS1
	Dopamine D1 receptor	DRD1
	Muscarinic acetylcholine receptor M3	CHRM3
	Muscarinic acetylcholine receptor M1	CHRM1
	Estrogen receptor	ESR1
	Androgen receptor	AR
	Sodium channel protein type 5 subunit alpha	SCN5A
	Peroxisome proliferator activated receptor gamma	PPARG
	Muscarinic acetylcholine receptor M5	CHRM5
	Prostaglandin G/H synthase 2	PTGS2
	Nitric-oxide synthase, endothelial	NOS3
	Alpha-2A adrenergic receptor	ADRA2A
	Carbonic anhydrase II	CA2
	Alpha-2C adrenergic receptor	ADRA2C
	Muscarinic acetylcholine receptor M4	CHRM4
	Retinoic acid receptor RXR-alpha	RXRA
	Delta-type opioid receptor	OPRD1
	5-hydroxytryptamine 2A receptor	HTR2A
	Alpha-1A adrenergic receptor	ADRA1A
	Muscarinic acetylcholine receptor M2	CHRM2
	Alpha-1B adrenergic receptor	ADRA1B
	Sodium-dependent dopamine transporter	SLC6A3
	Beta-2 adrenergic receptor	ADRB2
	Alpha-1D adrenergic receptor	ADRA1D
	DNA topoisomerase II	TOP2A
	Sodium-dependent serotonin transporter	SLC6A4
	D(2) dopamine receptor	DRD2
	Mu-type opioid receptor	OPRM1
	Gamma-aminobutyric acid receptor subunit alpha-1	GABRA1
	Neuronal acetylcholine receptor protein, alpha-7 chain	CHRNA7
	mRNA of PKA Catalytic Subunit C-alpha	PRKACA
	Nuclear receptor coactivator 2	NCOA2
	Nuclear receptor coactivator 1	NCOA1
MOL007050 2-(4-hydroxy-3-methoxyphenyl)-5-(3-hydroxypropyl)-7-methoxy-3-benzofurancarboxaldehyde	Nitric oxide synthase, inducible	NOS2
	Thrombin	F2
	Estrogen receptor	ESR1
	Androgen receptor	AR
	Peroxisome proliferator activated receptor gamma	PPARG
	Estrogen receptor beta	ESRRB
	Mitogen-activated protein kinase 14	MAPK14
	Glycogen synthase kinase-3 beta	GSK3B
	Heat shock protein HSP 90	HSP90AA1
	Cell division protein kinase 2	CDK2
	Proto-oncogene serine/threonine-protein kinase Pim-1	PIM1
	Cyclin-A2	CCNA2
MOL007051 6-o-syringyl-8-o-acetyl shanzhiside methyl ester
MOL007058 formyltanshinone	Thrombin	F2
	Androgen receptor	AR
	Prostaglandin G/H synthase 2	PTGS2
	Retinoic acid receptor RXR-alpha	RXRA
	Dipeptidyl peptidase IV	DPP4
	Phosphatidylinositol-4,5-bisphosphate 3-kinase catalytic subunit, gamma isoform	PIK3CG
	mRNA of PKA Catalytic Subunit C-alpha	PRKACA
	Nuclear receptor coactivator 1	NCOA1
MOL007059 3-beta-Hydroxymethyllenetanshiquinone	Dopamine D1 receptor	DRD1
	Thrombin	F2
	Muscarinic acetylcholine receptor M1	CHRM1
	Prostaglandin G/H synthase 2	PTGS2
	Carbonic anhydrase II	CA2
	Retinoic acid receptor RXR-alpha	RXRA
	Delta-type opioid receptor	OPRD1
	Acetylcholinesterase	ACHE
	Alpha-1A adrenergic receptor	ADRA1A
	Beta-2 adrenergic receptor	ADRB2
	Mu-type opioid receptor	OPRM1
	Dipeptidyl peptidase IV	DPP4
	Heat shock protein HSP 90	HSP90AA1
	Neuronal acetylcholine receptor protein, alpha-7 chain	CHRNA7
	Ig gamma-1 chain C region	IGHG1
	Trypsin-1	PRSS1
	Nuclear receptor coactivator 1	NCOA1
MOL007061 Methylenetanshinquinone	Dopamine D1 receptor	DRD1
	Muscarinic acetylcholine receptor M3	CHRM3
	Thrombin	F2
	Muscarinic acetylcholine receptor M1	CHRM1
	Sodium channel protein type 5 subunit alpha	SCN5A
	Muscarinic acetylcholine receptor M5	CHRM5
	Prostaglandin G/H synthase 2	PTGS2
	Carbonic anhydrase II	CA2
	Retinoic acid receptor RXR-alpha	RXRA
	Delta-type opioid receptor	OPRD1
	Acetylcholinesterase	COLQ
	5-hydroxytryptamine 2A receptor	ACHE
	Alpha-1A adrenergic receptor	ADRA1A
	Muscarinic acetylcholine receptor M2	CHRM2
	Beta-2 adrenergic receptor	ADRB2
	Sodium-dependent serotonin transporter	SLC6A4
	Mu-type opioid receptor	OPRM1
	Gamma-aminobutyric acid receptor subunit alpha-1	GABRA1
	Dipeptidyl peptidase IV	DPP4
	Heat shock protein HSP 90	HSP90AA1
	Neuronal acetylcholine receptor protein, alpha-7 chain	CHRNA7
	Ig gamma-1 chain C region	IGHG1
	Trypsin-1	PRSS1
	Nuclear receptor coactivator 1	NCOA1
MOL007063 przewalskin a	Mineralocorticoid receptor	NR3C2
	Glucocorticoid receptor	NR3C1
MOL007064 przewalskin b	Prostaglandin G/H synthase 2	PTGS2
	Progesterone receptor	PGR
	Mineralocorticoid receptor	NR3C2
	Glucocorticoid receptor	NR3C1
	Nuclear receptor coactivator 2	NCOA2
	Nuclear receptor coactivator 1	NCOA1
MOL007068 Przewaquinone B	Thrombin	F2
	Prostaglandin G/H synthase 2	PTGS2
	Retinoic acid receptor RXR-alpha	RXRA
	Dipeptidyl peptidase IV	DPP4
	Heat shock protein HSP 90	HSP90AA1
	Phosphatidylinositol-4,5-bisphosphate 3-kinase catalytic subunit, gamma isoform	PIK3CG
	Ig gamma-1 chain C region	IGHG1
	Trypsin-1	PRSS1
	Nuclear receptor coactivator 1	NCOA1
MOL007069 przewaquinone c	Prostaglandin G/H synthase 1	PTGS1
	Dopamine D1 receptor	DRD1
	Muscarinic acetylcholine receptor M3	CHRM3
	Thrombin	F2
	Muscarinic acetylcholine receptor M1	CHRM1
	Sodium channel protein type 5 subunit alpha	SCN5A
	Muscarinic acetylcholine receptor M5	CHRM5
	Prostaglandin G/H synthase 2	PTGS2
	Carbonic anhydrase II	CA2
	Muscarinic acetylcholine receptor M4	CHRM4
	Delta-type opioid receptor	OPRD1
	Acetylcholinesterase	ACHE
	Alpha-1A adrenergic receptor	ADRA1A
	Muscarinic acetylcholine receptor M2	CHRM2
	Beta-2 adrenergic receptor	ADRB2
	Mu-type opioid receptor	OPRM1
	Gamma-aminobutyric acid receptor subunit alpha-1	GABRA1
	Dipeptidyl peptidase IV	DPP4
	Heat shock protein HSP 90	HSP90AA1
	Phosphatidylinositol-4,5-bisphosphate 3-kinase catalytic subunit, gamma isoform	PIK3CG
	Neuronal acetylcholine receptor protein, alpha-7 chain	CHRNA7
	Nuclear receptor coactivator 1	NCOA1
MOL007070 (6S,7R)-6,7-dihydroxy-1,6-dimethyl-8,9-dihydro-7H-naphtho[8,7-g]benzofuran-10,11-dione	Thrombin	F2
	Prostaglandin G/H synthase 2	PTGS2
	Carbonic anhydrase II	CA2
	Acetylcholinesterase	ACHE
	Dipeptidyl peptidase IV	DPP4
	Heat shock protein HSP 90	HSP90AA1
	Trypsin-1	PRSS1
	Nuclear receptor coactivator 1	NCOA1
MOL007071 przewaquinone f	Thrombin	F2
	Prostaglandin G/H synthase 2	PTGS2
	Dipeptidyl peptidase IV	DPP4
	Trypsin-1	PRSS1
	Nuclear receptor coactivator 1	NCOA1
MOL007077 sclareol	Prostaglandin G/H synthase 2	PTGS2
MOL007079 tanshinaldehyde	Dopamine D1 receptor	DRD1
	Thrombin	F2
	Muscarinic acetylcholine receptor M1	CHRM1
	Prostaglandin G/H synthase 2	PTGS2
	Delta-type opioid receptor	OPRD1
	Acetylcholinesterase	ACHE
	5-hydroxytryptamine 2A receptor	HTR2A
	Beta-2 adrenergic receptor	ADRB2
	Mu-type opioid receptor	OPRM1
	Dipeptidyl peptidase IV	DPP4
	Neuronal acetylcholine receptor protein, alpha-7 chain	CHRNA7
	Trypsin-1	PRSS1
	Nuclear receptor coactivator 1	NCOA1
MOL007081 Danshenol B	Prostaglandin G/H synthase 2	PTGS2
	Carbonic anhydrase II	CA2
	Progesterone receptor	PGR
	DNA topoisomerase II	TOP2A
	Mu-type opioid receptor	OPRM1
	Glucocorticoid receptor	NR3C1
	Heat shock protein HSP 90	HSP90AA1
	Nuclear receptor coactivator 1	NCOA1
MOL007082 Danshenol A	Prostaglandin G/H synthase 1	PTGS1
	Potassium voltage-gated channel subfamily H member 2	KCNH2
	Sodium channel protein type 5 subunit alpha	SCN5A
	Coagulation factor Xa	F10
	Prostaglandin G/H synthase 2	PTGS2
	Retinoic acid receptor RXR-alpha	RXRA
	Phosphatidylinositol-4,5-bisphosphate 3-kinase catalytic subunit, gamma isoform	PIK3CG
	Nuclear receptor coactivator 1	NCOA1
	Calcium-activated potassium channel subunit alpha 1	KCNMA1
MOL007085 Salvilenone	Prostaglandin G/H synthase 1	PTGS1
	Estrogen receptor	ESR1
	Androgen receptor	AR
	Muscarinic acetylcholine receptor M5	CHRM5
	Prostaglandin G/H synthase 2	PTGS2
	5-hydroxytryptamine receptor 3A	HTR3A
	Estrogen receptor beta	ESR2
	Proto-oncogene serine/threonine-protein kinase Pim-1	PIM1
MOL007088 cryptotanshinone	Prostaglandin G/H synthase 1	PTGS1
	Dopamine D1 receptor	DRD1
	Muscarinic acetylcholine receptor M3	CHRM3
	Muscarinic acetylcholine receptor M1	CHRM1
	Sodium channel protein type 5 subunit alpha	SCN5A
	Muscarinic acetylcholine receptor M5	CHRM5
	Prostaglandin G/H synthase 2	PTGS2
	Carbonic anhydrase II	CA2
	Muscarinic acetylcholine receptor M4	CHRM4
	Delta-type opioid receptor	OPRD1
	Alpha-1A adrenergic receptor	ADRA1A
	Muscarinic acetylcholine receptor M2	CHRM2
	Alpha-1B adrenergic receptor	ADRA1B
	Beta-2 adrenergic receptor	ADRB2
	Alpha-1D adrenergic receptor	ADRA1D
	DNA topoisomerase II	TOP2
	Mu-type opioid receptor	OPRM1
	Neuronal acetylcholine receptor protein, alpha-7 chain	CHRNA7
	Nuclear receptor coactivator 2	NCOA2
	Nuclear receptor coactivator 1	NCOA1
	Progesterone receptor	PGR
	Gamma-aminobutyric acid receptor subunit alpha-1	GABRA1
	Transcription factor p65	RELA
	Signal transducer and activator of transcription 3	STAT3
	G1/S-specific cyclin-D1	CCND1
	Bcl-2-like protein 1	BCL2L1
	Tumor necrosis factor	TNF
	Amyloid beta A4 protein	APP
	Endothelin-1	EDN1
	Baculoviral IAP repeat-containing protein 5	BIRC5
MOL007093 dan-shexinkum d	Nitric oxide synthase, inducible	NOS2
	Prostaglandin G/H synthase 1	PTGS1
	Thrombin	F2
	Potassium voltage-gated channel subfamily H member 2	KCNH2
	Muscarinic acetylcholine receptor M1	CHRM1
	Estrogen receptor	ESR1
	Androgen receptor	AR
	Sodium channel protein type 5 subunit alpha	SCN5A
	Peroxisome proliferator activated receptor gamma	PPARG
	Coagulation factor Xa	F10
	Prostaglandin G/H synthase 2	PTGS2
	Carbonic anhydrase II	CA2
	Retinoic acid receptor RXR-alpha	RXRA
	Acetylcholinesterase	ACHE
	Alpha-1B adrenergic receptor	ADRA1B
	Beta-2 adrenergic receptor	ADRB2
	DNA topoisomerase II	TOP2
	Estrogen receptor beta	ESR2
	Dipeptidyl peptidase IV	DPP4
	Glycogen synthase kinase-3 beta	GSK3B
	Cell division protein kinase 2	CDK2
	Serine/threonine-protein kinase Chk1	CHEK1
	Ig gamma-1 chain C region	IGHG1
	Trypsin-1	PRSS1
	Proto-oncogene serine/threonine-protein kinase Pim-1	PIM1
	Cyclin-A2	CCNA2
	Nuclear receptor coactivator 2	NCOA2
	Nuclear receptor coactivator 1	NCOA1
	Calmodulin	CALM1
MOL007094 danshenspiroketallactone	Prostaglandin G/H synthase 1	PTGS1
	Dopamine D1 receptor	DRD1
	Muscarinic acetylcholine receptor M3	CHRM3
	Thrombin	F2
	Muscarinic acetylcholine receptor M1	CHRM1
	Estrogen receptor	ESR1
	Sodium channel protein type 5 subunit alpha	SCN5A
	Muscarinic acetylcholine receptor M5	CHRM5
	Prostaglandin G/H synthase 2	PTGS2
	Carbonic anhydrase II	CA2
	Muscarinic acetylcholine receptor M4	CHRM4
	Retinoic acid receptor RXR-alpha	RXRA
	Acetylcholinesterase	ACHE
	Alpha-1A adrenergic receptor	ADRA1A
	Muscarinic acetylcholine receptor M2	CHRM2
	Alpha-1B adrenergic receptor	ADRA1B
	Beta-2 adrenergic receptor	ADRB2
	Alpha-1D adrenergic receptor	ADRA1D
	Neuronal acetylcholine receptor subunit alpha-2	CHRNA2
	Sodium-dependent serotonin transporter	SLC6A4
	Mu-type opioid receptor	OPRM1
	Gamma-aminobutyric acid receptor subunit alpha-1	GABRA1
	Dipeptidyl peptidase IV	DPP4
	Heat shock protein HSP 90	HSP90AA1
	Neuronal acetylcholine receptor protein, alpha-7 chain	CHRNA7
MOL007098 deoxyneocryptotanshinone	Prostaglandin G/H synthase 1	PTGS1
	Dopamine D1 receptor	DRD1
	Muscarinic acetylcholine receptor M3	CHRM3
	Muscarinic acetylcholine receptor M1	CHRM1
	Estrogen receptor	ESR1
	Androgen receptor	AR
	Sodium channel protein type 5 subunit alpha	SCN5A
	Muscarinic acetylcholine receptor M5	CHRM5
	Prostaglandin G/H synthase 2	PTGS2
	Nitric-oxide synthase, endothelial	NOS3
	Carbonic anhydrase II	CA2
	Muscarinic acetylcholine receptor M4	CHRM4
	Retinoic acid receptor RXR-alpha	RXRA
	Delta-type opioid receptor	OPRD1
	Alpha-1A adrenergic receptor	ADRA1A
	Muscarinic acetylcholine receptor M2	CHRM2
	Alpha-1B adrenergic receptor	ADRA1B
	Beta-2 adrenergic receptor	ADRB2
	Alpha-1D adrenergic receptor	ADRA1D
	DNA topoisomerase II	TOP2
	Mu-type opioid receptor	OPRM1
	Glycogen synthase kinase-3 beta	GSK3B
	Cell division protein kinase 2	CDK-2
	Neuronal acetylcholine receptor protein, alpha-7 chain	CHRNA7
	Ig gamma-1 chain C region	IGHG1
	Proto-oncogene serine/threonine-protein kinase Pim-1	PIM1
	Nuclear receptor coactivator 2	NCOA2
	Nuclear receptor coactivator 1	NCOA1
MOL007100 dihydrotanshinlactone	Nitric oxide synthase, inducible	NOS2
	Prostaglandin G/H synthase 1	PTGS1
	Dopamine D1 receptor	DRD1
	Muscarinic acetylcholine receptor M3	CHRM3
	Thrombin	F2
	Muscarinic acetylcholine receptor M1	CHRM1
	Estrogen receptor	GPER1
	Androgen receptor	AR
	Sodium channel protein type 5 subunit alpha	SCN5A
	Peroxisome proliferator activated receptor gamma	PPARG
	Muscarinic acetylcholine receptor M5	CHRM5
	Prostaglandin G/H synthase 2	PTGS2
	5-hydroxytryptamine receptor 3A	HTR3A
	Carbonic anhydrase II	CA2
	Retinoic acid receptor RXR-alpha	RXRA
	Acetylcholinesterase	ACHE
	CGMP-inhibited 3',5'-cyclic phosphodiesterase A	PDE3A
	5-hydroxytryptamine 2A receptor	HTR2A
	Alpha-1A adrenergic receptor	ADRA1A
	Alpha-1B adrenergic receptor	ADRA1B
	mRNA of Protein-tyrosine phosphatase, non-receptor type 1	PTPN1
	Sodium-dependent dopamine transporter	SLC6A3
	Beta-2 adrenergic receptor	ADRB2
	Alpha-1D adrenergic receptor	ADRA1D
	Sodium-dependent serotonin transporter	SLC6A4
	Mu-type opioid receptor	OPRM1
	Gamma-aminobutyric acid receptor subunit alpha-1	GABRA1
	Dipeptidyl peptidase IV	DPP4
	Glycogen synthase kinase-3 beta	GSK3B
	Phosphatidylinositol-4,5-bisphosphate 3-kinase catalytic subunit, gamma isoform	PIK3CG
	Neuronal acetylcholine receptor protein, alpha-7 chain	CHRNA7
	mRNA of PKA Catalytic Subunit C-alpha	PRKACA
	Ig gamma-1 chain C region	IGHG1
	Trypsin-1	PRSS1
	Proto-oncogene serine/threonine-protein kinase Pim-1	PIM1
	Cyclin-A2	CCNA2
MOL007101 dihydrotanshinoneⅠ	Prostaglandin G/H synthase 1	PTGS1
	Sodium channel protein type 5 subunit alpha	SCN5A
	Prostaglandin G/H synthase 2	PTGS2
	5-hydroxytryptamine receptor 3A	HTR3A
	Retinoic acid receptor RXR-alpha	RXRA
	Alpha-1A adrenergic receptor	ADRA1A
	Alpha-1B adrenergic receptor	ADRA1B
	Beta-2 adrenergic receptor	ADRB2
	Gamma-aminobutyric acid receptor subunit alpha-1	GABRA1
	Heat shock protein HSP 90	HSP90AA1
	Phosphatidylinositol-4,5-bisphosphate 3-kinase catalytic subunit, gamma isoform	PIK3CG
	Neuronal acetylcholine receptor protein, alpha-7 chain	CHRNA7
	mRNA of PKA Catalytic Subunit C-alpha	PRKACA
	Ig gamma-1 chain C region	IGHG1
	Nuclear receptor coactivator 2	NCOA2
	Nuclear receptor coactivator 1	NCOA1
	Calmodulin	CALM1
MOL007105 epidanshenspiroketallactone	Prostaglandin G/H synthase 1	PTGS1
	Dopamine D1 receptor	DRD1
	Muscarinic acetylcholine receptor M3	CHRM3
	Muscarinic acetylcholine receptor M1	CHRM1
	Estrogen receptor	ESR1
	Sodium channel protein type 5 subunit alpha	SCN5A
	Muscarinic acetylcholine receptor M5	CHRM5
	Prostaglandin G/H synthase 2	PTGS2
	Nitric-oxide synthase, endothelial	NOS3
	Muscarinic acetylcholine receptor M4	CHRM4
	Retinoic acid receptor RXR-alpha	RXRA
	Delta-type opioid receptor	OPRD1
	CGMP-inhibited 3',5'-cyclic phosphodiesterase A	没有找到
	5-hydroxytryptamine 2A receptor	HTR2A
	Alpha-1A adrenergic receptor	ADRA1A
	Muscarinic acetylcholine receptor M2	CHRM2
	Alpha-1B adrenergic receptor	ADRA1B
	Beta-2 adrenergic receptor	ADRB2
	Alpha-1D adrenergic receptor	ADRA1D
	Sodium-dependent serotonin transporter	SLC6A4
	Mu-type opioid receptor	OPRM1
	Gamma-aminobutyric acid receptor subunit alpha-1	GABRA1
	Heat shock protein HSP 90	HSP90AA1
	Cell division protein kinase 2	CDK2
	Neuronal acetylcholine receptor protein, alpha-7 chain	CHRNA7
	Proto-oncogene serine/threonine-protein kinase Pim-1	PIM1
MOL007107 C09092	Muscarinic acetylcholine receptor M3	CHRM3
	Thrombin	F2
	Muscarinic acetylcholine receptor M1	CHRM1
	Sodium channel protein type 5 subunit alpha	GABRA1
	Carbonic anhydrase II	CA2
	Acetylcholinesterase	ACHE
	Alpha-1A adrenergic receptor	ADRA1A
	Muscarinic acetylcholine receptor M2	CHRM2
	Alpha-1B adrenergic receptor	ADRA1B
	Beta-2 adrenergic receptor	ADRB2
	Alpha-1D adrenergic receptor	ADRA1D
	Mu-type opioid receptor	OPRM1
MOL007108 isocryptotanshi-none	Nitric oxide synthase, inducible	NOS2
	Prostaglandin G/H synthase 1	PTGS1
	Dopamine D1 receptor	DRD1
	Muscarinic acetylcholine receptor M3	CHRM3
	Muscarinic acetylcholine receptor M1	CHRM1
	Estrogen receptor	ESR1
	Androgen receptor	AR
	Sodium channel protein type 5 subunit alpha	SCN5A
	Coagulation factor Xa	F10
	Muscarinic acetylcholine receptor M5	CHRM5
	Prostaglandin G/H synthase 2	PTGS2
	Carbonic anhydrase II	CA2
	Muscarinic acetylcholine receptor M4	CHRM4
	Retinoic acid receptor RXR-alpha	RXRA
	Delta-type opioid receptor	OPRD1
	Acetylcholinesterase	ACHE
	Alpha-1A adrenergic receptor	ADRA1A
	Muscarinic acetylcholine receptor M2	CHRM2
	Alpha-1B adrenergic receptor	ADRA1B
	Beta-2 adrenergic receptor	ADRB2
	Alpha-1D adrenergic receptor	ADRA1D
	DNA topoisomerase II	TOP2A
	D(2) dopamine receptor	DRD2
	Mu-type opioid receptor	OPRM1
	Gamma-aminobutyric acid receptor subunit alpha-1	GABRA1
	Cell division protein kinase 2	CDK2
	Neuronal acetylcholine receptor protein, alpha-7 chain	CHRNA7
	Trypsin-1	PRSS1
	Proto-oncogene serine/threonine-protein kinase Pim-1	PIM1
	Nuclear receptor coactivator 2	NCOA2
	Nuclear receptor coactivator 1	NCOA1
MOL007111 Isotanshinone II	Nitric oxide synthase, inducible	NOS2
	Dopamine D1 receptor	DRD1
	Muscarinic acetylcholine receptor M3	CHRM3
	Thrombin	F2
	Muscarinic acetylcholine receptor M1	CHRM1
	Estrogen receptor	ESR1
	Androgen receptor	AR
	Sodium channel protein type 5 subunit alpha	SCN5A
	Muscarinic acetylcholine receptor M5	CHRM5
	Prostaglandin G/H synthase 2	PTGS2
	Retinoic acid receptor RXR-alpha	RXRA
	Delta-type opioid receptor	OPRD1
	Acetylcholinesterase	ACHE
	Alpha-1A adrenergic receptor	ADRA1A
	Muscarinic acetylcholine receptor M2	CHRM2
	Beta-2 adrenergic receptor	ADRB2
	Mu-type opioid receptor	OPRM1
	Estrogen receptor beta	ESR2
	Gamma-aminobutyric acid receptor subunit alpha-1	GABRA1
	Dipeptidyl peptidase IV	DPP4
	Glycogen synthase kinase-3 beta	GSK3B
	Cell division protein kinase 2	CDK2
	Neuronal acetylcholine receptor protein, alpha-7 chain	CHRNA7
	Serine/threonine-protein kinase Chk1	CHEK1
	Proto-oncogene serine/threonine-protein kinase Pim-1	PIM1
	Cyclin-A2	CCNA2
MOL007115 manool	Nuclear receptor coactivator 2	NCOA2
MOL007118 microstegiol
MOL007119 miltionone Ⅰ	Prostaglandin G/H synthase 1	PTGS1
	Muscarinic acetylcholine receptor M3	CHRM3
	Muscarinic acetylcholine receptor M1	CHRM1
	Estrogen receptor	ESR1
	Androgen receptor	AR
	Sodium channel protein type 5 subunit alpha	SCN5A
	Coagulation factor Xa	F10
	Prostaglandin G/H synthase 2	PTGS2
	Carbonic anhydrase II	CA2
	Retinoic acid receptor RXR-alpha	RXRA
	Delta-type opioid receptor	OPRD1
	5-hydroxytryptamine 2A receptor	HTR2A
	Alpha-1A adrenergic receptor	ADRA1A
	Muscarinic acetylcholine receptor M2	CHRM2
	Alpha-1B adrenergic receptor	ADRA1B
	Beta-2 adrenergic receptor	ADRB2
	DNA topoisomerase II	TOP2A
	Mu-type opioid receptor	OPRM1
	Glucocorticoid receptor	NR3C1
	Glycogen synthase kinase-3 beta	GSK3B
	Cell division protein kinase 2	CDK2
	Beta-lactamase	LACTB
	Neuronal acetylcholine receptor protein, alpha-7 chain	CHRNA7
	Ig gamma-1 chain C region	IGHG1
	Proto-oncogene serine/threonine-protein kinase Pim-1	PIM1
	Cyclin-A2	CCNA2
	Nuclear receptor coactivator 2	NCOA2
	Nuclear receptor coactivator 1	NCOA1
MOL007120 miltionone Ⅱ	Thrombin	F2
	Prostaglandin G/H synthase 2	PTGS2
	Carbonic anhydrase II	CA2
	Acetylcholinesterase	ACHE
	Progesterone receptor	PGR
	Glucocorticoid receptor	NR3C1
	Nuclear receptor coactivator 2	NCOA2
	Nuclear receptor coactivator 1	NCOA1
MOL007121 miltipolone	Estrogen receptor	ESR1
	Acetylcholinesterase	ACHE
MOL007122 Miltirone	Prostaglandin G/H synthase 1	PTGS1
	Dopamine D1 receptor	DRD1
	Muscarinic acetylcholine receptor M3	CHRM3
	Muscarinic acetylcholine receptor M1	CHRM1
	Estrogen receptor	ESR1
	Androgen receptor	AR
	D(1B) dopamine receptor	DRD5
	Sodium channel protein type 5 subunit alpha	SCN5A
	Muscarinic acetylcholine receptor M5	CHRM5
	Prostaglandin G/H synthase 2	PTGS2
	Nitric-oxide synthase, endothelial	NOS3
	Carbonic anhydrase II	CA2
	Alpha-2C adrenergic receptor	ADRA2C
	Muscarinic acetylcholine receptor M4	CHRM4
	Retinoic acid receptor RXR-alpha	RXRA
	Delta-type opioid receptor	OPRD1
	Alpha-1A adrenergic receptor	ADRA1A
	Muscarinic acetylcholine receptor M2	CHRM2
	Alpha-1B adrenergic receptor	ADRA1B
	Sodium-dependent dopamine transporter	SLC6A3
	Beta-2 adrenergic receptor	ADRB2
	Alpha-1D adrenergic receptor	ADRA1D
	DNA topoisomerase II	TOP2A
	Mu-type opioid receptor	OPRM1
	Neuronal acetylcholine receptor protein, alpha-7 chain	CHRNA7
	Nuclear receptor coactivator 2	NCOA2
MOL007123 miltirone Ⅱ
MOL007124 neocryptotanshinone ii	Prostaglandin G/H synthase 1	PTGS1
	Dopamine D1 receptor	DRD1
	Muscarinic acetylcholine receptor M3	CHRM3
	Muscarinic acetylcholine receptor M1	CHRM1
	Estrogen receptor	ESR1
	Androgen receptor	AR
	Sodium channel protein type 5 subunit alpha	SCN5A
	Prostaglandin G/H synthase 2	PTGS2
	Nitric-oxide synthase, endothelial	NOS3
	Carbonic anhydrase II	CA2
	Muscarinic acetylcholine receptor M4	CHRM4
	Retinoic acid receptor RXR-alpha	RXRA
	Delta-type opioid receptor	OPRD1
	CGMP-inhibited 3',5'-cyclic phosphodiesterase A	PDE3A
	Alpha-1A adrenergic receptor	ADRA1A
	Muscarinic acetylcholine receptor M2	CHRM2
	Alpha-1B adrenergic receptor	ADRA1B
	Sodium-dependent dopamine transporter	SLC6A3
	Beta-2 adrenergic receptor	ADRB2
	Alpha-1D adrenergic receptor	ADRA1D
	Sodium-dependent serotonin transporter	SLC6A4
	Mu-type opioid receptor	OPRM1
	Gamma-aminobutyric acid receptor subunit alpha-1	GABRA1
	Glycogen synthase kinase-3 beta	GSK3B
	Heat shock protein HSP 90	HSP90AA1
	Cell division protein kinase 2	CDK2
	Neuronal acetylcholine receptor protein, alpha-7 chain	CHRNA7
	Proto-oncogene serine/threonine-protein kinase Pim-1	PIM1
	Cyclin-A2	CCNA2
MOL007125 neocryptotanshinone	Prostaglandin G/H synthase 1	PTGS1
	Muscarinic acetylcholine receptor M3	CHRM3
	Muscarinic acetylcholine receptor M1	CHRM1
	Sodium channel protein type 5 subunit alpha	SCN5A
	Peroxisome proliferator activated receptor gamma	PPARG
	Prostaglandin G/H synthase 2	PTGS2
	Carbonic anhydrase II	CA2
	Alpha-1B adrenergic receptor	ADRA1B
	Beta-2 adrenergic receptor	ADRB2
	Alpha-1D adrenergic receptor	ADRA1D
	DNA topoisomerase II	TOP2A
	Mu-type opioid receptor	OPRM1
	Neuronal acetylcholine receptor protein, alpha-7 chain	CHRNA7
	Ig gamma-1 chain C region	IGHG1
	Nuclear receptor coactivator 2	NCOA2
	Nuclear receptor coactivator 1	NCOA1
MOL007127 1-methyl-8,9-dihydro-7H-naphtho[5,6-g]benzofuran-6,10,11-trione	Prostaglandin G/H synthase 1	PTGS1
	Dopamine D1 receptor	DRD1
	Muscarinic acetylcholine receptor M3	CHRM3
	Thrombin	F2
	Sodium channel protein type 5 subunit alpha	SCN5A
	Muscarinic acetylcholine receptor M5	CHRM5
	Prostaglandin G/H synthase 2	PTGS2
	Carbonic anhydrase II	CA2
	Retinoic acid receptor RXR-alpha	RXRA
	Acetylcholinesterase	ACHE
	Alpha-1A adrenergic receptor	ADRA1A
	Beta-2 adrenergic receptor	ADRB2
	Mu-type opioid receptor	OPRM1
	Gamma-aminobutyric acid receptor subunit alpha-1	GABRA1
	Dipeptidyl peptidase IV	DPP4
	Heat shock protein HSP 90	HSP90AA1
	Phosphatidylinositol-4,5-bisphosphate 3-kinase catalytic subunit, gamma isoform	PIK3CG
	Neuronal acetylcholine receptor protein, alpha-7 chain	CHRNA7
	Ig gamma-1 chain C region	IGHG1
	Nuclear receptor coactivator 1	NCOA1
MOL007130 prolithospermic acid	Nitric oxide synthase, inducible	NOS2
	Prostaglandin G/H synthase 1	PTGS1
	Thrombin	F2
	Estrogen receptor	ESR1
	Androgen receptor	AR
	Prostaglandin G/H synthase 2	PTGS2
	mRNA of Protein-tyrosine phosphatase, non-receptor type 1	PTPN1
	Heat shock protein HSP 90	HSP90AA1
	Trypsin-1	PRSS1
	Calmodulin	CAMKK2
MOL007132 (2R)-3-(3,4-dihydroxyphenyl)-2-[(Z)-3-(3,4-dihydroxyphenyl)acryloyl]oxy-propionic acid	Thrombin	F2
	Estrogen receptor	ESR1
	Androgen receptor	AR
	Peroxisome proliferator activated receptor gamma	PPARG
	Prostaglandin G/H synthase 2	PTGS2
	Dipeptidyl peptidase IV	DPP4
	Trypsin-1	PRSS1
	Cyclin-A2	CCNA2
MOL007140 (Z)-3-[2-[(E)-2-(3,4-dihydroxyphenyl)vinyl]-3,4-dihydroxy-phenyl]acrylic acid
MOL007141 salvianolic acid g	Prostaglandin G/H synthase 2	PTGS2
MOL007142 salvianolic acid j	Coagulation factor VII	F7
	mRNA of Protein-tyrosine phosphatase, non-receptor type 1	PTPN1
	Trypsin-1	PRSS1
MOL007143 salvilenone Ⅰ	Prostaglandin G/H synthase 2	PTGS2
	Retinoic acid receptor RXR-alpha	RXRA
	Acetylcholinesterase	ACHE
	Progesterone receptor	PGR
	mRNA of Protein-tyrosine phosphatase, non-receptor type 1	PTPN1
	Glucocorticoid receptor	NR3C1
	Nuclear receptor coactivator 2	NCOA2
	Nuclear receptor coactivator 1	NCOA1
MOL007145 salviolone	Prostaglandin G/H synthase 1	PTGS1
	Dopamine D1 receptor	DRD1
	Muscarinic acetylcholine receptor M3	CHRM3
	Thrombin	F2
	Muscarinic acetylcholine receptor M1	CHRM1
	D(1B) dopamine receptor	DRD1
	Sodium channel protein type 5 subunit alpha	SCN5A
	Muscarinic acetylcholine receptor M5	CHRM5
	Prostaglandin G/H synthase 2	PTGS2
	Alpha-2A adrenergic receptor	ADRA2A
	5-hydroxytryptamine 1A receptor	HTR1A
	5-hydroxytryptamine receptor 3A	HTR3A
	Gamma-aminobutyric-acid receptor alpha-2 subunit	GABRA2
	Muscarinic acetylcholine receptor M4	CHRM4
	Delta-type opioid receptor	OPRD1
	Acetylcholinesterase	ACHE
	CGMP-inhibited 3',5'-cyclic phosphodiesterase A	PDE3A
	5-hydroxytryptamine 2A receptor	HTR2A
	Gamma-aminobutyric-acid receptor alpha-5 subunit	CHRNA7
	Sodium-dependent noradrenaline transporter	SLC6A2
	Alpha-1A adrenergic receptor	ADRA1A
	Gamma-aminobutyric-acid receptor alpha-3 subunit	GABRA3
	5-hydroxytryptamine 2C receptor	HTR2C
	Muscarinic acetylcholine receptor M2	CHRM2
	Alpha-2B adrenergic receptor	ADRA2B
	Alpha-1B adrenergic receptor	ADRA1B
	Sodium-dependent dopamine transporter	SLC6A3
	Beta-2 adrenergic receptor	ADRB2
	Neuronal acetylcholine receptor subunit alpha-2	CHRNA2
	Sodium-dependent serotonin transporter	SLC6A4
	D(2) dopamine receptor	DRD2
	Mu-type opioid receptor	OPRM1
	Gamma-aminobutyric acid receptor subunit alpha-1	CHRNA1
	5-hydroxytryptamine 1B receptor	HTR1B
	Neuronal acetylcholine receptor protein, alpha-7 chain	CHRNA7
	Gamma-aminobutyric-acid receptor subunit alpha-6	GABRA6
	Gamma-aminobutyric acid receptor subunit gamma-3	GABRG3
	Gamma-aminobutyric acid receptor subunit epsilon	GABRE
MOL007149 NSC 122421
MOL007150 (6S)-6-hydroxy-1-methyl-6-methylol-8,9-dihydro-7H-naphtho[8,7-g]benzofuran-10,11-quinone	Thrombin	F2
	Prostaglandin G/H synthase 2	PTGS2
	Carbonic anhydrase II	CA2
	Acetylcholinesterase	ACHE
	Dipeptidyl peptidase IV	DPP4
	Heat shock protein HSP 90	HSP90AA1
	Trypsin-1	PRSS1
	Nuclear receptor coactivator 1	NCOA1
MOL007151 Tanshindiol B	Thrombin	F2
	Prostaglandin G/H synthase 2	PTGS2
	Carbonic anhydrase II	CA2
	Acetylcholinesterase	ACHE
	Dipeptidyl peptidase IV	DPP4
	Heat shock protein HSP 90	HSP90AA1
	Nuclear receptor coactivator 1	NCOA1
MOL007152 Przewaquinone E	Thrombin	F2
	Prostaglandin G/H synthase 2	PTGS2
	Carbonic anhydrase II	CA2
	Acetylcholinesterase	ACHE
	Dipeptidyl peptidase IV	DPP4
	Heat shock protein HSP 90	HSP90AA1
	Nuclear receptor coactivator 1	NCOA1
MOL007154 tanshinone iia	Dopamine D1 receptor	DRD1
	Muscarinic acetylcholine receptor M3	CHRM3
	Thrombin	F2
	Muscarinic acetylcholine receptor M1	CHRM1
	Sodium channel protein type 5 subunit alpha	SCN5A
	Muscarinic acetylcholine receptor M5	CHRM5
	Prostaglandin G/H synthase 2	PTGS2
	Muscarinic acetylcholine receptor M4	CHRM4
	Delta-type opioid receptor	OPRD1
	Acetylcholinesterase	ACHE
	Alpha-1A adrenergic receptor	ADRA1A
	Muscarinic acetylcholine receptor M2	CHRM2
	Beta-2 adrenergic receptor	ADRB2
	Mu-type opioid receptor	OPRM1
	Dipeptidyl peptidase IV	DPP4
	Neuronal acetylcholine receptor protein, alpha-7 chain	CHRNA7
	Nuclear receptor coactivator 1	NCOA1
	Retinoic acid receptor RXR-alpha	RXRA
	Transcription factor p65	RELA
	Apoptosis regulator Bcl-2	BCL2
	Proto-oncogene c-Fos	FOC
	Cyclin-dependent kinase inhibitor 1	DKN1A
	Matrix metalloproteinase-9	MMP9
	Transcription factor AP-1	JUN
	Activator of 90 kDa heat shock protein ATPase homolog 1	AHSA1
	Caspase-3	CASP3
	Cellular tumor antigen p53	TP53
	NF-kappa-B inhibitor alpha	NFKBIA
	Fatty acid synthase	FASN
	Endothelin-1 receptor	EDNRA
	Endothelin-1	EDN1
	Cytochrome P450 3A4	CYP3A4
	Cytochrome P450 1A2	CYP1A2
	Myc proto-oncogene protein	MYC
	Cytochrome P450 1A1	CYP1A1
	Nuclear receptor subfamily 1 group I member 2	NR1I2
	Nucleophosmin	NPM1
	Endothelin-converting enzyme 1	ECE1
	Poly [ADP-ribose] polymerase 4	PARP4
	Calcitonin receptor	CALCRL
	Integrin beta-3	ITGB3
MOL007155 (6S)-6-(hydroxymethyl)-1,6-dimethyl-8,9-dihydro-7H-naphtho[8,7-g]benzofuran-10,11-dione	Thrombin	F2
	Muscarinic acetylcholine receptor M1	CHRM1
	Sodium channel protein type 5 subunit alpha	SCN5A
	Prostaglandin G/H synthase 2	PTGS2
	Delta-type opioid receptor	OPRD1
	Acetylcholinesterase	ACHE
	Alpha-1A adrenergic receptor	ADRA1A
	Beta-2 adrenergic receptor	ADRB2
	Mu-type opioid receptor	OPRM1
	Dipeptidyl peptidase IV	DPP4
	Neuronal acetylcholine receptor protein, alpha-7 chain	CHRNA7
	Trypsin-1	PRSS1
	Nuclear receptor coactivator 1	NCOA1
MOL007156 tanshinone Ⅵ	Prostaglandin G/H synthase 1	PTGS1
	Estrogen receptor	ESR1
	Androgen receptor	AR
	Sodium channel protein type 5 subunit alpha	SCN5A
	Peroxisome proliferator activated receptor gamma	PPARG
	Coagulation factor Xa	F10
	Prostaglandin G/H synthase 2	PTGS2
	Heat shock protein HSP 90	HSP90AA1
	Beta-lactamase	CDK2
	Ig gamma-1 chain C region	IGHG1
	Nuclear receptor coactivator 2	NCOA2
	Nuclear receptor coactivator 1	NCOA1
	Calmodulin	CALM1
MOL012297 puerarin	Estrogen receptor	ESR1
	Androgen receptor	AR
	Prostaglandin G/H synthase 2	PTGS2
	Carbonic anhydrase II	CA2
	mRNA of Protein-tyrosine phosphatase, non-receptor type 1	PTPN1
	Glycogen synthase kinase-3 beta	GSK3B
	Proto-oncogene serine/threonine-protein kinase Pim-1	PIM1
	Calmodulin	CALM1
	Transcription factor p65	RELA
	Signal transducer and activator of transcription 3	STAT3
	RAC-alpha serine/threonine-protein kinase	AKT1
	Vascular endothelial growth factor A	VEGFA
	Apoptosis regulator Bcl-2	BCL2
	Proto-oncogene c-Fos	FOC
	Apoptosis regulator BAX	BCL2L2
	Caspase-9	CASP9
	72 kDa type IV collagenase	MMP2
	Matrix metalloproteinase-9	MMP9
	Tumor necrosis factor	TNF
	Transcription factor AP-1	JUN
	Nitric oxide synthase, inducible	NOS2
	Caspase-3	CASP3
	NF-kappa-B inhibitor alpha	NFKBIA
	Caspase-8	CASP8
	Bcl2 antagonist of cell death	BAD
	Superoxide dismutase [Cu-Zn]	SOD1
	Protein kinase C alpha type	PRKCD
	Metalloproteinase inhibitor 2	TIMP2
	Hypoxia-inducible factor 1-alpha	HIF1A
	Tumor necrosis factor receptor superfamily member 6	FASLG
	Peroxisome proliferator-activated receptor gamma	PPARG
	Vascular cell adhesion protein 1	VCAM1
	Mitogen-activated protein kinase 9	MAPK9
	Baculoviral IAP repeat-containing protein 5	BIRC5
	Nitric oxide synthase, endothelial	NOS3
	Tissue-type plasminogen activator	PLAT
	Cytochrome P450 19A1	CYP19A1
	Glutathione S-transferase P	GSTP1
	Serine/threonine-protein kinase Chk2	CHEK2
	P-selectin	SELP
	Type-1 angiotensin II receptor	AGTR1
	Aldose reductase	AKR1B1
	Interferon beta	IFNB1
	Platelet-derived growth factor subunit A	PDGFA
	Angiotensin-converting enzyme 2	ACE2
	Alanine aminotransferase 1	GPT
	Phosphoglycolate phosphatase	PGP
	Tyrosine-protein kinase JAK3	JAK3
	Cyclin-dependent kinase inhibitor 1B	CDKN1B
	CDKN2A-interacting protein	CDKN2AIP
	Interferon alpha-1/13	IFNA1
	Integrin beta-5	ITGB5
	Leptin receptor	LEPR
	Perilipin-2	PLIN2
	Proteinase-activated receptor 1	F2R

## Sheet: Sheet3
Table S1 Sheet3 Salvia miltiorrhiza and radix puerariae have common targets
SM	RP	Common targets
PTGS1	PTGS1	PTGS1
CHRM3	CHRM3	CHRM3
CHRM1	CHRM1	CHRM1
SCN5A	SCN5A	SCN5A
CHRM5	CHRM5	CHRM5
PTGS2	PTGS2	PTGS2
HTR3A	HTR3A	HTR3A
CA2	CA2	CA2
CHRM4	CHRM4	CHRM4
RXRA	RXRA	RXRA
OPRD1	OPRD1	OPRD1
PDE3A	PDE3A	PDE3A
ADRA1A	ADRA1A	ADRA1A
CHRM2	CHRM2	CHRM2
ADRA1B	ADRA1B	ADRA1B
SLC6A3	SLC6A3	SLC6A3
ADRB2	ADRB2	ADRB2
ADRA1D	ADRA1D	ADRA1D
TOP2A	TOP2A	TOP2A
OPRM1	OPRM1	OPRM1
GABRA1	GABRA1	GABRA1
HSP90AA1	HSP90AA1	HSP90AA1
CHRNA7	CHRNA7	CHRNA7
NCOA2	NCOA2	NCOA2
NCOA1	NCOA1	NCOA1
DRD1	DRD1	DRD1
HTR2A	HTR2A	HTR2A
SLC6A4	SLC6A4	SLC6A4
IGHG1	IGHG1	IGHG1
PGR	PGR	PGR
PIK3CG	NR3C2	PIK3CG
KCNH2	ACHE	KCNH2
PRKACA	DRD2	PRKACA
GABRA2	F2	GABRA2
GABRA5	ESR1	GABRA3
GABRA3	AR	CHRNA2
CHRNA2	PPARG	BCL2
BCL2	DPP4	BCL2L2
BCL2L2	F10	CASP9
CASP9	PTPN1	JUN
JUN	AKR1B1	CASP3
CASP3	PRSS1	NOS2
CASP8	PRKACA	ESR1
PRKCD	PIK3CG	AR
TGFB1	RELA	PPARG
PON1	EGF	ESR2
MAP2	AKT1	MAPK14
NOS2	VEGFA	GSK3B
ESR1	CCND1	CDK2
AR	BCL2L2	CHEK1
PPARG	CDKN1A	PRSS1
ESR2	CASP9	PIM1
MAPK14	MMP2	CCNA2
GSK3B	MMP9	CALM1
CDK2	MAPK1	PTPN1
CHEK1	IL10	RELA
PRSS1	RB1	STAT3
PIM1	CDK4	AKT1
CCNA2	TNF	VEGFA
CALM1	JUN	FOC
PTPN1	IL6	MMP2
RELA	CASP3	MMP9
STAT3	TP53	TNF
AKT1	NFKBIA	NFKBIA
VEGFA	XDH	BIRC5
FOC	TOP1	NOS3
MMP2	MDM2	GSTP1
MMP9	APP	AKR1B1
TNF	MMP1
NFKBIA	PCNA
BAD	ERBB2
SOD1	HMOX1
TIMP2	CASP7
HIF1A	ICAM1
FASLG	MCL1
VCAM1	BIRC5
MAPK9	IL2
BIRC5	CCNB1
NOS3	TYR
PLAT	IFNG
CYP19A1	IL4
GSTP1	GSTP1
CHEK2	XIAP
SELP	SLC2A4
AGTR1	INSR
AKR1B1	CD40LG
IFNB1	PTGES
PDGFA	NUF2
ACE2	ADCY2
GPT	MET
PGP	CALM1
JAK3	NOS3
CDKN1B	SLC6A2
CDKN2AIP	CDK2
IFNA1	PIM1
ITGB5	CCNA2
LEPR	ADRA2A
PLIN2	ADRA2C
F2R	NOS2
	ESRRB
	MAPK14
	GSK3B
	COLQ
	NR3C1
	KCNH2
	KCNMA1
	ESR2
	TOP2
	STAT3
	BCL2L1
	EDN1
	CHEK1
	CHRNA2
	CDK-2
	GPER1
	LACTB
	DRD5
	CAMKK2
	F7
	HTR1A
	GABRA2
	GABRA3
	HTR2C
	ADRA2B
	CHRNA1
	HTR1B
	GABRA6
	GABRG3
	GABRE
	BCL2
	FOC
	DKN1A
	AHSA1
	FASN
	EDNRA
	CYP3A4
	CYP1A2
	MYC
	CYP1A1
	NR1I2
	NPM1
	ECE1
	PARP4
	CALCRL
	ITGB3
