# Supplementary material for: A Network Pharmacology Technique to Investigate the Synergistic Mechanisms of Salvia miltiorrhiza and Radix puerariae in Treatment of Cardio-Cerebral Vascular Diseases
Source: Evid Based Complement Alternat Med. 2020 Oct 5;2020:6937186. doi: 10.1155/2020/6937186 (PMC7566220; doi:10.1155/2020/6937186)
Supplement: Supplementary Materials — Table S1 (sheet1): the active ingredients in SM and RP. Chemname was obtained from TCMSP. Table S1 (sheet2): corrected protein name. Entry was converted to gene name by UniProt. Table S1 (sheet3): SM and RP have common targets. Table S2: targets related to CCVDs. All targets from the TTD, NCBI gene, and OMIM database. Table S3: common targets of disease and drug. Table S4 (sheet1–sheet3): GO enrichment analysis: biological process (BP), cellular component (CC), and molecular function (MF). Table S4 (sheet4): KEGG pathway enrichment analysis. All data are from DAVID database. Supplementary Document 1: the structure of active ingredients data. [file 6937186.f1.zip › 6937186.f1/Supplementary table/Supplementary Table S2.xlsx]

## Sheet: Sheet1
Table S2 Targets related to cardio-cerebral vascular diseases
ZPR1
ZNF831
ZNF608
ZFHX3
ZC3H12A
YAP1
XDH
WWTR1
WDR1
VWF
VKORC1
VEGFA
VDR
VCAM1
VASP
UTS2
USF1
UMOD
ULK3
TXN
TTR
TTN
TRPV2
TRPV1
TRPM7
TREX1
TREML1
TRAF1
TP53
TOMM7
TNNT2
TNNI3
TNNI1
TNFSF12
TNFSF11
TNFRSF1B
TNFRSF1A
TNFRSF11B
TNFRSF11A
TNF
TNC
TM6SF2
TLR4
TIMP2
TIMP1
TGFB1
TFPI2
TFEB
TF
TCN2
TCF7L2
TBXAS1
TBXA2R
TARDBP
SULT1A2
SULT1A1
STX16
STAT4
STAT3
ST2
SST
SRXN1
SRGN
SRF
SREBF2
SREBF1
SPTBN2
SPPL2A
SPP1
SOST
SORT1
SOD3
SOD2
SOD1
SOD1
SOCS1
SMARCA4
SMAD3
SMAD1
SLC6A4
SLC6A3
SLC4A7
SLC39A8
SLC2A9
SLC2A2
SLC2A10
SLC27A1
SLC23A2
SLC22A11
SLC17A5
SLC17A1
SIRT1
SHBG
SHANK3
SH2B3
SGK1
SFRP5
SERPINF2
SERPINF1
SERPINE1
SERPINB2
SERPINA12
SELPLG
SELP
SELL
SELENOS
SELENOP
SELE
SCN5A
SCN1A
SCN
SCARB1
SAMHD1
SAA1
S1PR3
S1PR2
S1PR1
S100A9
S100A8
S100A12
RUNX1
RREB1
ROCK2
ROCK1
RHOA
RGS2
RFFL
RETN
RELN
RBP4
RARRES2
RAC1
RAB37
R3HDM2
PTX3
PTH
PTGS2
PTGS1
PTGIS
PTGIR
PTGDS
PSRC1
PSMG1
PSEN2
PSEN1
PRPS1L1
PROS1
PRL
PRKAA1
PRDX4
PPP1R17
PPBP
PPARGC1A
PPARG
PPARD
PPARA
PON1
PODXL
PLTP
PLRG1
PLG
PLEK
PLEC
PLCE1
PLAUR
PLAU
PLAT
PLA2G7
PKM
PITX2
PIN1
PIK3CB
PIK3AP1
PECAM1
PEAR1
PDZK1
PDGFA
PDE5A
PDE3A
PCYOX1
PCSK9
PCCB
PARP2
PAPPA
P2RY12
ORAI1
OPRL1
OPA1
OLR1
NUP155
NTS
NT5C2
NRG4
NRG1
NR4A3
NR4A2
NR4A1
NR3C2
NR3C1
NR1H3
NPY1R
NPY
NPR3
NPR1
NPPC
NPPB
NPPA
NPC1L1
NPC1
NOX4
NOTCH3
NOS3
NOD2
NLRP3
NINJ2
NGFR
NFKB1
NFE2L2
NEDD4L
NEAT1
NAMPT
NAALAD2
MYOCD
MYH9
MTTP
MTRR
MTOR
MTHFR
MSTN
MSL2
MS4A6A
MPO
MOV10
MMP9
MMP8
MMP3
MMP2
MMP12
MMP10
MMP1
MLXIPL
MIR9-2
MIR661
MIR630
MIR497
MIR34A
MIR26B
MIR26A1
MIR23B
MIR222
MIR210
MIR21
MIR199A1
MIR196A2
MIR155
MIR146A
MIR133A1
MIR132
MIF
MIA3
MGP
MGAM
MFGE8
MECOM
MBL2
MAT1A
LYZ
LTC4S
LRRC63
LRPAP1
LRP1
LPP
LPL
LPA
LOX
LMNA
LIPG
LIPC
LILRB1
LEPR
LEPQTL1
LEP
LDLRAP1
LDLR
LCN2
KLF5
KLF2
KL
KIF6
KDR
KDM4A
KCNQ1
KCNJ5
KCNH2
KCNE1
JMJD1C
JAM3
JAK3
JAG1
ITPA
ITLN1
ITIH4
IRS1
IRF1
INSIG2
INS
INHBC
INHBA
IL6R
IL6
IL4
IL33
IL24
IL1RN
IL1RAPL1
IL1R2
IL1R1
IL1F10
IL1B
IL1A
IL18RAP
IL18R1
IL18
IL17A
IL15
IL10
IGHE
IGFBP4
IGFBP3
IGFBP2
IGFBP1
IGF2
IGF1
IFNG
IDE
ICAM1
HTR2C
HTR2A
HSPD1
HSPA1B
HSPA1A
HSPA12A
HSF1
HP
HNRNPA1
HMOX1
HMGCR
HMGB1
HLA-DRB1
HIF1A
HGFAC
HGF
HFE
HERPUD1
HDLC3
HDLBP
HDAC2
HCAR2
HBA1
HAVCR1
GUCY1B1
GUCY1A1
GSTT1
GSTP1
GSTM1
GRIN2A
GRIN1
GPX3
GPX1
GPT
GPR55
GPER1
GP1BA
GOT1
GOSR2
GNB3
GNAS
GLA
GIPR
GIP
GHSR
GHRH
GHR
GH1
GGT2
GGT1
GDF15
GCKR
GCH1
GCG
GATA4
GAS5
GALNT4
GALNT2
FURIN
FTO
FNDC5
FMO3
FLNA
FGG
FGF5
FGF23
FGB
FGA
FES
FBN1
FBLN5
FBLN1
FARP2
FADS2
FADS1
FABP4
FABP2
FABP1
F8
F7
F5
F3
F2R
F2
F13A1
F11
F10
ESR2
ESR1
EPO
EPHX2
ENTPD1
ENPP3
ENG
ELOVL6
ELN
ELAVL1
ELANE
EGR1
EGFR
EDN3
EDN2
EDN1
ECHDC3
EBF1
DRD4
DRD2
DPP4
DOCK7
DNM1
DKK1
DIP2B
DGAT2
DES
DCHS2
DACH1
CYP4A22
CYP4A11
CYP2J2
CYP2C19
CYP1B1
CYP1A1
CYP17A1
CYP11B2
CYBB
CYBA
CXCL8
CXCL5
CXCL16
CXCL12
CXCL10
CX3CR1
CTSS
CTSS
CTSL
CTSB
CTH
CST3
CSK
CSF1
CSF1
CRP
CR1
CPT1B
CPS1
CPB2
CP
COX2
COLEC11
COLEC10
COL5A2
COL4A2
COL4A1
CNTN5
CNR2
CNR1
CMA1
CLU
CLOCK
CHRM2
CHI3L1
CHGA
CHD9
CFH
CETP
CELSR2
CEBPB
CEBPA
CDKN2B-AS1
CDKN2B
CDKN2A
CDK9
CD74
CD36
CD34
CD300LF
CD163
CD14
CCR5
CCL5
CCL23
CCL21
CCL2
CBS
CAT
CASR
CASR
CARD8
CAPN5
CAPN10
CAND1.11
CAMTA1
CALCA
CADM1
CACNB2
CACNA2D1
C5orf56
C5
C4B
BUD13
BSG
BRCA2
BRCA1
BMX
BMP4
BLID
BGN
BGLAP
BDNF
BCR
BCL3
BCL11B
BBS4
BBS1
BAG6
BACE1
B2M
AXL
ATP4A
ATP1A1
ATG16L1
ARSA
ARHGDIA
ARHGAP42
ARG1
AR
APP
APOL1
APOH
APOE
APOC3
APOC1
APOB
APOA5
APOA4
APOA2
APOA1
APLNR
APLN
APCS
APCDD1L-DT
APCDD1L
AOC3
ANXA5
ANXA1
ANGPTL8
ANGPTL4
ANGPTL3
ANGPT2
ANGPT1
AMPD1
ALPL
ALOX15B
ALDH2
ALB
AHSG
AGTR2
AGTR1
AGT
AGER
ADRB2
ADRB1
ADRA1A
ADORA1
ADM2
ADM
ADIPOR2
ADIPOR1
ADIPOQ
ADH1C
ADH1B
ADD1
ADAMTS13
ACVRL1
ACTN1
ACTA2
ACP1
ACE2
ACE
ABO
ABCG8
ABCG2
ABCG1
ABCC9
ABCC6
ABCB1
ABCA1
