# Supplementary material for: A Network Pharmacology Technique to Investigate the Synergistic Mechanisms of Salvia miltiorrhiza and Radix puerariae in Treatment of Cardio-Cerebral Vascular Diseases
Source: Evid Based Complement Alternat Med. 2020 Oct 5;2020:6937186. doi: 10.1155/2020/6937186 (PMC7566220; doi:10.1155/2020/6937186)
Supplement: Supplementary Materials — Table S1 (sheet1): the active ingredients in SM and RP. Chemname was obtained from TCMSP. Table S1 (sheet2): corrected protein name. Entry was converted to gene name by UniProt. Table S1 (sheet3): SM and RP have common targets. Table S2: targets related to CCVDs. All targets from the TTD, NCBI gene, and OMIM database. Table S3: common targets of disease and drug. Table S4 (sheet1–sheet3): GO enrichment analysis: biological process (BP), cellular component (CC), and molecular function (MF). Table S4 (sheet4): KEGG pathway enrichment analysis. All data are from DAVID database. Supplementary Document 1: the structure of active ingredients data. [file 6937186.f1.zip › 6937186.f1/Supplementary table/Supplementary Table S3.xlsx]

## Sheet: Sheet1
Table S3 Common targets of disease and drug
Diease	Drug	Common targets
ZPR1	PTGS1	XDH
ZNF831	CHRM3	VEGFA
ZNF608	CHRM1	VCAM1
ZFHX3	SCN5A	TP53
ZC3H12A	CHRM5	TNF
YAP1	PTGS2	TIMP2
XDH	HTR3A	TGFB1
WWTR1	CA2	STAT3
WDR1	CHRM4	SOD1
VWF	RXRA	SLC6A4
VKORC1	OPRD1	SLC6A3
VEGFA	PDE3A	SELP
VDR	ADRA1A	SCN5A
VCAM1	CHRM2	PTGS2
VASP	ADRA1B	PTGS1
UTS2	SLC6A3	PPARG
USF1	ADRB2	PON1
UMOD	ADRA1D	PLAT
ULK3	TOP2A	PDGFA
TXN	OPRM1	PDE3A
TTR	GABRA1	NR3C2
TTN	HSP90AA1	NR3C1
TRPV2	CHRNA7	NOS3
TRPV1	NCOA2	MMP9
TRPM7	NCOA1	MMP2
TREX1	DRD1	MMP1
TREML1	HTR2A	LEPR
TRAF1	SLC6A4	KCNH2
TP53	IGHG1	JAK3
TOMM7	PGR	IL6
TNNT2	PIK3CG	IL4
TNNI3	KCNH2	IL10
TNNI1	PRKACA	IFNG
TNFSF12	GABRA2	ICAM1
TNFSF11	GABRA5	HTR2C
TNFRSF1B	GABRA3	HTR2A
TNFRSF1A	CHRNA2	HMOX1
TNFRSF11B	BCL2	HIF1A
TNFRSF11A	BCL2L2	GSTP1
TNF	CASP9	GPT
TNC	JUN	GPER1
TM6SF2	CASP3	F7
TLR4	CASP8	F2R
TIMP2	PRKCD	F2
TIMP1	TGFB1	F10
TGFB1	PON1	ESR2
TFPI2	MAP2	ESR1
TFEB	NOS2	EDN1
TF	ESR1	DRD2
TCN2	AR	DPP4
TCF7L2	PPARG	CYP1A1
TBXAS1	ESR2	CHRM2
TBXA2R	MAPK14	AR
TARDBP	GSK3B	APP
SULT1A2	CDK2	AGTR1
SULT1A1	CHEK1	ADRB2
STX16	PRSS1	ADRA1A
STAT4	PIM1	ACE2
STAT3	CCNA2
ST2	CALM1
SST	NR3C2
SRXN1	ACHE
SRGN	DRD2
SRF	F2
SREBF2	DPP4
SREBF1	F10
SPTBN2	PTPN1
SPPL2A	AKR1B1
SPP1	RELA
SOST	EGF
SORT1	AKT1
SOD3	VEGFA
SOD2	CCND1
SOD1	CDKN1A
SOD1	MMP2
SOCS1	MMP9
SMARCA4	MAPK1
SMAD3	IL10
SMAD1	RB1
SLC6A4	CDK4
SLC6A3	TNF
SLC4A7	IL6
SLC39A8	TP53
SLC2A9	NFKBIA
SLC2A2	XDH
SLC2A10	TOP1
SLC27A1	MDM2
SLC23A2	APP
SLC22A11	MMP1
SLC17A5	PCNA
SLC17A1	ERBB2
SIRT1	HMOX1
SHBG	CASP7
SHANK3	ICAM1
SH2B3	MCL1
SGK1	BIRC5
SFRP5	IL2
SERPINF2	CCNB1
SERPINF1	TYR
SERPINE1	IFNG
SERPINB2	IL4
SERPINA12	GSTP1
SELPLG	XIAP
SELP	SLC2A4
SELL	INSR
SELENOS	CD40LG
SELENOP	PTGES
SELE	NUF2
SCN5A	ADCY2
SCN1A	MET
SCN	NOS3
SCARB1	SLC6A2
SAMHD1	ADRA2A
SAA1	ADRA2C
S1PR3	ESRRB
S1PR2	COLQ
S1PR1	NR3C1
S100A9	KCNMA1
S100A8	TOP2
S100A12	STAT3
RUNX1	BCL2L1
RREB1	EDN1
ROCK2	CDK-2
ROCK1	GPER1
RHOA	LACTB
RGS2	DRD5
RFFL	CAMKK2
RETN	F7
RELN	HTR1A
RBP4	HTR2C
RARRES2	ADRA2B
RAC1	CHRNA1
RAB37	HTR1B
R3HDM2	GABRA6
PTX3	GABRG3
PTH	GABRE
PTGS2	FOC
PTGS1	DKN1A
PTGIS	AHSA1
PTGIR	FASN
PTGDS	EDNRA
PSRC1	CYP3A4
PSMG1	CYP1A2
PSEN2	MYC
PSEN1	CYP1A1
PRPS1L1	NR1I2
PROS1	NPM1
PRL	ECE1
PRKAA1	PARP4
PRDX4	CALCRL
PPP1R17	ITGB3
PPBP	BAD
PPARGC1A	SOD1
PPARG	TIMP2
PPARD	HIF1A
PPARA	FASLG
PON1	VCAM1
PODXL	MAPK9
PLTP	PLAT
PLRG1	CYP19A1
PLG	CHEK2
PLEK	SELP
PLEC	AGTR1
PLCE1	IFNB1
PLAUR	PDGFA
PLAU	ACE2
PLAT	GPT
PLA2G7	PGP
PKM	JAK3
PITX2	CDKN1B
PIN1	CDKN2AIP
PIK3CB	IFNA1
PIK3AP1	ITGB5
PECAM1	LEPR
PEAR1	PLIN2
PDZK1	F2R
PDGFA
PDE5A
PDE3A
PCYOX1
PCSK9
PCCB
PARP2
PAPPA
P2RY12
ORAI1
OPRL1
OPA1
OLR1
NUP155
NTS
NT5C2
NRG4
NRG1
NR4A3
NR4A2
NR4A1
NR3C2
NR3C1
NR1H3
NPY1R
NPY
NPR3
NPR1
NPPC
NPPB
NPPA
NPC1L1
NPC1
NOX4
NOTCH3
NOS3
NOD2
NLRP3
NINJ2
NGFR
NFKB1
NFE2L2
NEDD4L
NEAT1
NAMPT
NAALAD2
MYOCD
MYH9
MTTP
MTRR
MTOR
MTHFR
MSTN
MSL2
MS4A6A
MPO
MOV10
MMP9
MMP8
MMP3
MMP2
MMP12
MMP10
MMP1
MLXIPL
MIR9-2
MIR661
MIR630
MIR497
MIR34A
MIR26B
MIR26A1
MIR23B
MIR222
MIR210
MIR21
MIR199A1
MIR196A2
MIR155
MIR146A
MIR133A1
MIR132
MIF
MIA3
MGP
MGAM
MFGE8
MECOM
MBL2
MAT1A
LYZ
LTC4S
LRRC63
LRPAP1
LRP1
LPP
LPL
LPA
LOX
LMNA
LIPG
LIPC
LILRB1
LEPR
LEPQTL1
LEP
LDLRAP1
LDLR
LCN2
KLF5
KLF2
KL
KIF6
KDR
KDM4A
KCNQ1
KCNJ5
KCNH2
KCNE1
JMJD1C
JAM3
JAK3
JAG1
ITPA
ITLN1
ITIH4
IRS1
IRF1
INSIG2
INS
INHBC
INHBA
IL6R
IL6
IL4
IL33
IL24
IL1RN
IL1RAPL1
IL1R2
IL1R1
IL1F10
IL1B
IL1A
IL18RAP
IL18R1
IL18
IL17A
IL15
IL10
IGHE
IGFBP4
IGFBP3
IGFBP2
IGFBP1
IGF2
IGF1
IFNG
IDE
ICAM1
HTR2C
HTR2A
HSPD1
HSPA1B
HSPA1A
HSPA12A
HSF1
HP
HNRNPA1
HMOX1
HMGCR
HMGB1
HLA-DRB1
HIF1A
HGFAC
HGF
HFE
HERPUD1
HDLC3
HDLBP
HDAC2
HCAR2
HBA1
HAVCR1
GUCY1B1
GUCY1A1
GSTT1
GSTP1
GSTM1
GRIN2A
GRIN1
GPX3
GPX1
GPT
GPR55
GPER1
GP1BA
GOT1
GOSR2
GNB3
GNAS
GLA
GIPR
GIP
GHSR
GHRH
GHR
GH1
GGT2
GGT1
GDF15
GCKR
GCH1
GCG
GATA4
GAS5
GALNT4
GALNT2
FURIN
FTO
FNDC5
FMO3
FLNA
FGG
FGF5
FGF23
FGB
FGA
FES
FBN1
FBLN5
FBLN1
FARP2
FADS2
FADS1
FABP4
FABP2
FABP1
F8
F7
F5
F3
F2R
F2
F13A1
F11
F10
ESR2
ESR1
EPO
EPHX2
ENTPD1
ENPP3
ENG
ELOVL6
ELN
ELAVL1
ELANE
EGR1
EGFR
EDN3
EDN2
EDN1
ECHDC3
EBF1
DRD4
DRD2
DPP4
DOCK7
DNM1
DKK1
DIP2B
DGAT2
DES
DCHS2
DACH1
CYP4A22
CYP4A11
CYP2J2
CYP2C19
CYP1B1
CYP1A1
CYP17A1
CYP11B2
CYBB
CYBA
CXCL8
CXCL5
CXCL16
CXCL12
CXCL10
CX3CR1
CTSS
CTSS
CTSL
CTSB
CTH
CST3
CSK
CSF1
CSF1
CRP
CR1
CPT1B
CPS1
CPB2
CP
COX2
COLEC11
COLEC10
COL5A2
COL4A2
COL4A1
CNTN5
CNR2
CNR1
CMA1
CLU
CLOCK
CHRM2
CHI3L1
CHGA
CHD9
CFH
CETP
CELSR2
CEBPB
CEBPA
CDKN2B-AS1
CDKN2B
CDKN2A
CDK9
CD74
CD36
CD34
CD300LF
CD163
CD14
CCR5
CCL5
CCL23
CCL21
CCL2
CBS
CAT
CASR
CASR
CARD8
CAPN5
CAPN10
CAND1.11
CAMTA1
CALCA
CADM1
CACNB2
CACNA2D1
C5orf56
C5
C4B
BUD13
BSG
BRCA2
BRCA1
BMX
BMP4
BLID
BGN
BGLAP
BDNF
BCR
BCL3
BCL11B
BBS4
BBS1
BAG6
BACE1
B2M
AXL
ATP4A
ATP1A1
ATG16L1
ARSA
ARHGDIA
ARHGAP42
ARG1
AR
APP
APOL1
APOH
APOE
APOC3
APOC1
APOB
APOA5
APOA4
APOA2
APOA1
APLNR
APLN
APCS
APCDD1L-DT
APCDD1L
AOC3
ANXA5
ANXA1
ANGPTL8
ANGPTL4
ANGPTL3
ANGPT2
ANGPT1
AMPD1
ALPL
ALOX15B
ALDH2
ALB
AHSG
AGTR2
AGTR1
AGT
AGER
ADRB2
ADRB1
ADRA1A
ADORA1
ADM2
ADM
ADIPOR2
ADIPOR1
ADIPOQ
ADH1C
ADH1B
ADD1
ADAMTS13
ACVRL1
ACTN1
ACTA2
ACP1
ACE2
ACE
ABO
ABCG8
ABCG2
ABCG1
ABCC9
ABCC6
ABCB1
ABCA1
