# Supplementary material for: A Network Pharmacology Technique to Investigate the Synergistic Mechanisms of Salvia miltiorrhiza and Radix puerariae in Treatment of Cardio-Cerebral Vascular Diseases
Source: Evid Based Complement Alternat Med. 2020 Oct 5;2020:6937186. doi: 10.1155/2020/6937186 (PMC7566220; doi:10.1155/2020/6937186)
Supplement: Supplementary Materials — Table S1 (sheet1): the active ingredients in SM and RP. Chemname was obtained from TCMSP. Table S1 (sheet2): corrected protein name. Entry was converted to gene name by UniProt. Table S1 (sheet3): SM and RP have common targets. Table S2: targets related to CCVDs. All targets from the TTD, NCBI gene, and OMIM database. Table S3: common targets of disease and drug. Table S4 (sheet1–sheet3): GO enrichment analysis: biological process (BP), cellular component (CC), and molecular function (MF). Table S4 (sheet4): KEGG pathway enrichment analysis. All data are from DAVID database. Supplementary Document 1: the structure of active ingredients data. [file 6937186.f1.zip › 6937186.f1/Supplementary table/Supplementary Table S4.xlsx]

## Sheet: BP
Table S4 Sheet1 GO enrichment analysis: Biological Process (BP)
Category	Term	Count	%	PValue	Genes	List Total	Pop Hits	Pop Total	Fold Enrichment	Bonferroni	Benjamini	FDR
GOTERM_BP_DIRECT	GO:0045944~positive regulation of transcription from RNA polymerase II promoter	13	0.14172	6.90751e-07	IL4, AR, TNF, PPARG, TP53, GPER1, NR3C1, TGFB1, IL10, ADRB2, APP, HIF1A, IFNG	55	436	11368	6.1628	0.000602153	0.000301122	0.0010723
GOTERM_BP_DIRECT	GO:0006351~transcription, DNA-templated	8	0.0872125	0.000414614	AR, HIF1A, PPARG, ESR1, TP53, ESR2, NR3C1, STAT3	55	290	11368	5.70182	0.303452	0.0223476	0.641703
GOTERM_BP_DIRECT	GO:0070374~positive regulation of ERK1 and ERK2 cascade	7	0.0763109	9.69534e-06	ICAM1, PDGFA, GPER1, HTR2C, TGFB1, F2R, HTR2A	55	105	11368	13.7794	0.00841874	0.00281416	0.0150498
GOTERM_BP_DIRECT	GO:0008284~positive regulation of cell proliferation	7	0.0763109	0.000245094	AR, PDGFA, F2, GPER1, TGFB1, DPP4, F2R	55	187	11368	7.73709	0.192448	0.0163077	0.379801
GOTERM_BP_DIRECT	GO:0045893~positive regulation of transcription, DNA-templated	7	0.0763109	0.000315708	AR, PPARG, ESR1, ESR2, TGFB1, STAT3, F2R	55	196	11368	7.38182	0.240687	0.0194751	0.488976
GOTERM_BP_DIRECT	GO:0006954~inflammatory response	6	0.0654094	0.00187984	SELP, PTGS2, PTGS1, TGFB1, IL10, F2R	55	187	11368	6.63179	0.806167	0.0589593	2.87872
GOTERM_BP_DIRECT	GO:0051482~positive regulation of cytosolic calcium ion concentration involved in phospholipase C-activating G-protein coupled signaling pathway	5	0.0545078	9.34908e-08	AGTR1, DRD2, EDN1, HTR2C, F2R	55	10	11368	103.345	8.15207e-05	8.15207e-05	0.000145133
GOTERM_BP_DIRECT	GO:0007596~blood coagulation	5	0.0545078	1.89731e-05	F10, PDGFA, F2, F7, F2R	55	34	11368	30.3957	0.0164086	0.00412764	0.0294494
GOTERM_BP_DIRECT	GO:0014068~positive regulation of phosphatidylinositol 3-kinase signaling	5	0.0545078	3.30635e-05	SELP, PDGFA, F2, GPER1, F2R	55	39	11368	26.4988	0.0284202	0.00574977	0.0513147
GOTERM_BP_DIRECT	GO:0051897~positive regulation of protein kinase B signaling	5	0.0545078	4.04235e-05	F10, TNF, PDGFA, F7, TGFB1	55	41	11368	25.2062	0.034636	0.00585778	0.0627341
GOTERM_BP_DIRECT	GO:0001934~positive regulation of protein phosphorylation	5	0.0545078	4.04235e-05	IL4, MMP9, F2, VEGFA, TGFB1	55	41	11368	25.2062	0.034636	0.00585778	0.0627341
GOTERM_BP_DIRECT	GO:0051091~positive regulation of sequence-specific DNA binding transcription factor activity	5	0.0545078	9.63063e-05	IL4, PPARG, ESR1, ESR2, IL10	55	51	11368	20.2638	0.0805532	0.010443	0.149399
GOTERM_BP_DIRECT	GO:0001666~response to hypoxia	5	0.0545078	0.000129602	PLAT, EDN1, VEGFA, MMP2, DPP4	55	55	11368	18.7901	0.106867	0.0124793	0.201001
GOTERM_BP_DIRECT	GO:0010629~negative regulation of gene expression	5	0.0545078	0.000220085	XDH, IFNG, PPARG, GPER1, TGFB1	55	63	11368	16.404	0.174639	0.0158673	0.341109
GOTERM_BP_DIRECT	GO:0030335~positive regulation of cell migration	5	0.0545078	0.000550534	PDGFA, EDN1, GPER1, TGFB1, F2R	55	80	11368	12.9182	0.381339	0.0263249	0.851228
GOTERM_BP_DIRECT	GO:0008285~negative regulation of cell proliferation	5	0.0545078	0.00786535	DRD2, NOS3, TGFB1, STAT3, F2R	55	166	11368	6.22563	0.998978	0.154599	11.5367
GOTERM_BP_DIRECT	GO:0000122~negative regulation of transcription from RNA polymerase II promoter	5	0.0545078	0.0620787	TNF, EDN1, PPARG, TP53, ESR2	55	315	11368	3.28081	1	0.593993	63.0242
GOTERM_BP_DIRECT	GO:0008217~regulation of blood pressure	4	0.0436062	0.000216424	PTGS2, PTGS1, PPARG, SOD1	55	25	11368	33.0705	0.172	0.0186972	0.335444
GOTERM_BP_DIRECT	GO:0006919~activation of cysteine-type endopeptidase activity involved in apoptotic process	4	0.0436062	0.000595535	XDH, TNF, PPARG, F2R	55	35	11368	23.6218	0.405159	0.0269697	0.920508
GOTERM_BP_DIRECT	GO:0043410~positive regulation of MAPK cascade	4	0.0436062	0.000702272	AR, ADRB2, ADRA1A, F2R	55	37	11368	22.345	0.458058	0.0287499	1.08465
GOTERM_BP_DIRECT	GO:0007626~locomotory behavior	4	0.0436062	0.000820486	APP, SLC6A3, SOD1, HTR2C	55	39	11368	21.1991	0.511178	0.0306406	1.26614
GOTERM_BP_DIRECT	GO:0007200~phospholipase C-activating G-protein coupled receptor signaling pathway	4	0.0436062	0.000884044	ESR1, ADRA1A, HTR2C, HTR2A	55	40	11368	20.6691	0.537555	0.0316236	1.36359
GOTERM_BP_DIRECT	GO:0007204~positive regulation of cytosolic calcium ion concentration	4	0.0436062	0.00189959	ESR1, ADRA1A, GPER1, F2R	55	52	11368	15.8993	0.809483	0.0574957	2.90854
GOTERM_BP_DIRECT	GO:0006979~response to oxidative stress	4	0.0436062	0.00200684	APP, PTGS2, HMOX1, PTGS1	55	53	11368	15.5993	0.826525	0.0567187	3.07038
GOTERM_BP_DIRECT	GO:0042493~response to drug	4	0.0436062	0.00211779	DRD2, SOD1, HTR2C, HTR2A	55	54	11368	15.3104	0.842554	0.0578913	3.23753
GOTERM_BP_DIRECT	GO:0042593~glucose homeostasis	4	0.0436062	0.00314393	HIF1A, LEPR, PPARG, STAT3	55	62	11368	13.3349	0.935805	0.0754538	4.77071
GOTERM_BP_DIRECT	GO:0001525~angiogenesis	4	0.0436062	0.0100166	HIF1A, LEPR, VEGFA, NOS3	55	94	11368	8.79536	0.999846	0.180869	14.468
GOTERM_BP_DIRECT	GO:0010628~positive regulation of gene expression	4	0.0436062	0.0164281	IL4, SLC6A4, GPER1, TGFB1	55	113	11368	7.31649	0.999999	0.259865	22.6743
GOTERM_BP_DIRECT	GO:0032800~receptor biosynthetic process	3	0.0327047	6.62421e-05	TNF, ACE2, IL10	55	3	11368	206.691	0.0561283	0.0082182	0.102783
GOTERM_BP_DIRECT	GO:0045348~positive regulation of MHC class II biosynthetic process	3	0.0327047	0.000219463	IL4, IFNG, IL10	55	5	11368	124.015	0.174192	0.0172488	0.340147
GOTERM_BP_DIRECT	GO:0045080~positive regulation of chemokine biosynthetic process	3	0.0327047	0.000328191	IL4, TNF, IFNG	55	6	11368	103.345	0.24891	0.0189011	0.508264
GOTERM_BP_DIRECT	GO:0032967~positive regulation of collagen biosynthetic process	3	0.0327047	0.000458068	F2, TGFB1, F2R	55	7	11368	88.5818	0.329363	0.0232276	0.708734
GOTERM_BP_DIRECT	GO:0002028~regulation of sodium ion transport	3	0.0327047	0.000608898	ADRB2, DRD2, NOS3	55	8	11368	77.5091	0.412054	0.0262065	0.941071
GOTERM_BP_DIRECT	GO:0044130~negative regulation of growth of symbiont in host	3	0.0327047	0.000780485	TNF, IFNG, IL10	55	9	11368	68.897	0.493813	0.0304737	1.20476
GOTERM_BP_DIRECT	GO:0030574~collagen catabolic process	3	0.0327047	0.000972637	MMP9, MMP2, MMP1	55	10	11368	62.0073	0.571966	0.0333725	1.49928
GOTERM_BP_DIRECT	GO:0050901~leukocyte tethering or rolling	3	0.0327047	0.000972637	VCAM1, SELP, TNF	55	10	11368	62.0073	0.571966	0.0333725	1.49928
GOTERM_BP_DIRECT	GO:0046427~positive regulation of JAK-STAT cascade	3	0.0327047	0.000972637	IL4, IL10, F2R	55	10	11368	62.0073	0.571966	0.0333725	1.49928
GOTERM_BP_DIRECT	GO:2000379~positive regulation of reactive oxygen species metabolic process	3	0.0327047	0.00118516	XDH, F2, TP53	55	11	11368	56.3702	0.644445	0.0389916	1.82407
GOTERM_BP_DIRECT	GO:0042832~defense response to protozoan	3	0.0327047	0.00118516	IL4, IFNG, IL10	55	11	11368	56.3702	0.644445	0.0389916	1.82407
GOTERM_BP_DIRECT	GO:0045429~positive regulation of nitric oxide biosynthetic process	3	0.0327047	0.00194307	TNF, IFNG, ESR1	55	14	11368	44.2909	0.816586	0.0568058	2.97419
GOTERM_BP_DIRECT	GO:0048662~negative regulation of smooth muscle cell proliferation	3	0.0327047	0.0022352	HMOX1, IFNG, PPARG	55	15	11368	41.3382	0.857907	0.0591554	3.41411
GOTERM_BP_DIRECT	GO:0048661~positive regulation of smooth muscle cell proliferation	3	0.0327047	0.00254675	TNF, HMOX1, EDN1	55	16	11368	38.7545	0.891781	0.0651618	3.88123
GOTERM_BP_DIRECT	GO:0051281~positive regulation of release of sequestered calcium ion into cytosol	3	0.0327047	0.00287755	F2, GPER1, F2R	55	17	11368	36.4749	0.918963	0.0712421	4.3749
GOTERM_BP_DIRECT	GO:0031663~lipopolysaccharide-mediated signaling pathway	3	0.0327047	0.00322742	TNF, NOS3, TGFB1	55	18	11368	34.4485	0.940326	0.0753146	4.89444
GOTERM_BP_DIRECT	GO:0007595~lactation	3	0.0327047	0.00322742	XDH, HIF1A, SLC6A3	55	18	11368	34.4485	0.940326	0.0753146	4.89444
GOTERM_BP_DIRECT	GO:0040014~regulation of multicellular organism growth	3	0.0327047	0.00322742	APP, SOD1, STAT3	55	18	11368	34.4485	0.940326	0.0753146	4.89444
GOTERM_BP_DIRECT	GO:0051209~release of sequestered calcium ion into cytosol	3	0.0327047	0.00359617	HTR2C, F2R, HTR2A	55	19	11368	32.6354	0.956783	0.0814012	5.43916
GOTERM_BP_DIRECT	GO:0000060~protein import into nucleus, translocation	3	0.0327047	0.0043896	TNF, IFNG, TGFB1	55	21	11368	29.5273	0.978424	0.0960232	6.60134
GOTERM_BP_DIRECT	GO:0007566~embryo implantation	3	0.0327047	0.0043896	MMP9, SOD1, MMP2	55	21	11368	29.5273	0.978424	0.0960232	6.60134
GOTERM_BP_DIRECT	GO:0008542~visual learning	3	0.0327047	0.00669115	APP, HIF1A, DRD2	55	26	11368	23.849	0.997132	0.139387	9.89738
GOTERM_BP_DIRECT	GO:0006879~cellular iron ion homeostasis	3	0.0327047	0.00669115	HIF1A, HMOX1, SOD1	55	26	11368	23.849	0.997132	0.139387	9.89738
GOTERM_BP_DIRECT	GO:0045600~positive regulation of fat cell differentiation	3	0.0327047	0.00720457	PPARG, HTR2C, HTR2A	55	27	11368	22.9657	0.998173	0.145833	10.6177
GOTERM_BP_DIRECT	GO:0051898~negative regulation of protein kinase B signaling	3	0.0327047	0.00720457	XDH, DRD2, GPER1	55	27	11368	22.9657	0.998173	0.145833	10.6177
GOTERM_BP_DIRECT	GO:0009636~response to toxic substance	3	0.0327047	0.00884797	CYP1A1, DRD2, SLC6A4	55	30	11368	20.6691	0.999569	0.168495	12.8871
GOTERM_BP_DIRECT	GO:0000187~activation of MAPK activity	3	0.0327047	0.0125838	TNF, SOD1, F2R	55	36	11368	17.2242	0.999984	0.217604	17.8471
GOTERM_BP_DIRECT	GO:0042102~positive regulation of T cell proliferation	3	0.0327047	0.0132628	VCAM1, IFNG, JAK3	55	37	11368	16.7587	0.999991	0.223609	18.7197
GOTERM_BP_DIRECT	GO:0033138~positive regulation of peptidyl-serine phosphorylation	3	0.0327047	0.0168892	TNF, VEGFA, TGFB1	55	42	11368	14.7636	1	0.261494	23.2352
GOTERM_BP_DIRECT	GO:0007050~cell cycle arrest	3	0.0327047	0.0200591	IFNG, TP53, TGFB1	55	46	11368	13.4798	1	0.292812	26.9889
GOTERM_BP_DIRECT	GO:0030198~extracellular matrix organization	3	0.0327047	0.0200591	APP, TNF, MMP9	55	46	11368	13.4798	1	0.292812	26.9889
GOTERM_BP_DIRECT	GO:0045766~positive regulation of angiogenesis	3	0.0327047	0.0391498	HIF1A, VEGFA, NOS3	55	66	11368	9.39504	1	0.463062	46.2039
GOTERM_BP_DIRECT	GO:0007268~chemical synaptic transmission	3	0.0327047	0.0680547	SLC6A4, HTR2C, HTR2A	55	90	11368	6.8897	1	0.617224	66.517
GOTERM_BP_DIRECT	GO:0006915~apoptotic process	3	0.0327047	0.077493	APP, HMOX1, TP53	55	97	11368	6.3925	1	0.649988	71.4112
GOTERM_BP_DIRECT	GO:0006508~proteolysis	3	0.0327047	0.0816587	F2, MMP1, DPP4	55	100	11368	6.20073	1	0.659233	73.3508
GOTERM_BP_DIRECT	GO:0044321~response to leptin	2	0.0218031	0.0094782	LEPR, STAT3	55	2	11368	206.691	0.999753	0.175622	13.743
GOTERM_BP_DIRECT	GO:0035815~positive regulation of renal sodium excretion	2	0.0218031	0.0094782	DRD2, EDN1	55	2	11368	206.691	0.999753	0.175622	13.743
GOTERM_BP_DIRECT	GO:0060559~positive regulation of calcidiol 1-monooxygenase activity	2	0.0218031	0.0094782	TNF, IFNG	55	2	11368	206.691	0.999753	0.175622	13.743
GOTERM_BP_DIRECT	GO:0002248~connective tissue replacement involved in inflammatory response wound healing	2	0.0218031	0.0141842	HIF1A, F2R	55	3	11368	137.794	0.999996	0.232829	19.8899
GOTERM_BP_DIRECT	GO:0003100~regulation of systemic arterial blood pressure by endothelin	2	0.0218031	0.0141842	EDN1, NOS3	55	3	11368	137.794	0.999996	0.232829	19.8899
GOTERM_BP_DIRECT	GO:0021984~adenohypophysis development	2	0.0218031	0.0188682	DRD2, SLC6A3	55	4	11368	103.345	1	0.28266	25.5993
GOTERM_BP_DIRECT	GO:2000866~positive regulation of estradiol secretion	2	0.0218031	0.0188682	IL6, TNF	55	4	11368	103.345	1	0.28266	25.5993
GOTERM_BP_DIRECT	GO:0022614~membrane to membrane docking	2	0.0218031	0.0188682	VCAM1, ICAM1	55	4	11368	103.345	1	0.28266	25.5993
GOTERM_BP_DIRECT	GO:0010513~positive regulation of phosphatidylinositol biosynthetic process	2	0.0218031	0.0188682	HTR2C, HTR2A	55	4	11368	103.345	1	0.28266	25.5993
GOTERM_BP_DIRECT	GO:0019371~cyclooxygenase pathway	2	0.0218031	0.0188682	PTGS2, PTGS1	55	4	11368	103.345	1	0.28266	25.5993
GOTERM_BP_DIRECT	GO:0046813~receptor-mediated virion attachment to host cell	2	0.0218031	0.0188682	ICAM1, ACE2	55	4	11368	103.345	1	0.28266	25.5993
GOTERM_BP_DIRECT	GO:0051045~negative regulation of membrane protein ectodomain proteolysis	2	0.0218031	0.0235304	TIMP2, IL10	55	5	11368	82.6764	1	0.329213	30.9022
GOTERM_BP_DIRECT	GO:0002740~negative regulation of cytokine secretion involved in immune response	2	0.0218031	0.0235304	TNF, IL10	55	5	11368	82.6764	1	0.329213	30.9022
GOTERM_BP_DIRECT	GO:0032930~positive regulation of superoxide anion generation	2	0.0218031	0.0235304	SOD1, TGFB1	55	5	11368	82.6764	1	0.329213	30.9022
GOTERM_BP_DIRECT	GO:0010870~positive regulation of receptor biosynthetic process	2	0.0218031	0.0235304	HIF1A, EDN1	55	5	11368	82.6764	1	0.329213	30.9022
GOTERM_BP_DIRECT	GO:0048304~positive regulation of isotype switching to IgG isotypes	2	0.0218031	0.0235304	IL4, IFNG	55	5	11368	82.6764	1	0.329213	30.9022
GOTERM_BP_DIRECT	GO:0030518~intracellular steroid hormone receptor signaling pathway	2	0.0218031	0.0235304	ESR1, GPER1	55	5	11368	82.6764	1	0.329213	30.9022
GOTERM_BP_DIRECT	GO:0035810~positive regulation of urine volume	2	0.0218031	0.0235304	DRD2, EDN1	55	5	11368	82.6764	1	0.329213	30.9022
GOTERM_BP_DIRECT	GO:0032270~positive regulation of cellular protein metabolic process	2	0.0218031	0.0235304	AGTR1, TGFB1	55	5	11368	82.6764	1	0.329213	30.9022
GOTERM_BP_DIRECT	GO:0033210~leptin-mediated signaling pathway	2	0.0218031	0.0235304	LEPR, STAT3	55	5	11368	82.6764	1	0.329213	30.9022
GOTERM_BP_DIRECT	GO:0009308~amine metabolic process	2	0.0218031	0.0235304	VCAM1, CYP1A1	55	5	11368	82.6764	1	0.329213	30.9022
GOTERM_BP_DIRECT	GO:0060259~regulation of feeding behavior	2	0.0218031	0.0235304	LEPR, STAT3	55	5	11368	82.6764	1	0.329213	30.9022
GOTERM_BP_DIRECT	GO:0050665~hydrogen peroxide biosynthetic process	2	0.0218031	0.0281709	CYP1A1, SOD1	55	6	11368	68.897	1	0.375088	35.8275
GOTERM_BP_DIRECT	GO:0060134~prepulse inhibition	2	0.0218031	0.0281709	DRD2, SLC6A3	55	6	11368	68.897	1	0.375088	35.8275
GOTERM_BP_DIRECT	GO:1903660~negative regulation of complement-dependent cytotoxicity	2	0.0218031	0.0281709	IL4, JAK3	55	6	11368	68.897	1	0.375088	35.8275
GOTERM_BP_DIRECT	GO:0030194~positive regulation of blood coagulation	2	0.0218031	0.0281709	F2, F2R	55	6	11368	68.897	1	0.375088	35.8275
GOTERM_BP_DIRECT	GO:0001659~temperature homeostasis	2	0.0218031	0.0281709	DRD2, STAT3	55	6	11368	68.897	1	0.375088	35.8275
GOTERM_BP_DIRECT	GO:0019953~sexual reproduction	2	0.0218031	0.0327896	LEPR, STAT3	55	7	11368	59.0545	1	0.4163	40.4022
GOTERM_BP_DIRECT	GO:0045776~negative regulation of blood pressure	2	0.0218031	0.0327896	DRD2, NOS3	55	7	11368	59.0545	1	0.4163	40.4022
GOTERM_BP_DIRECT	GO:0045742~positive regulation of epidermal growth factor receptor signaling pathway	2	0.0218031	0.0327896	MMP9, GPER1	55	7	11368	59.0545	1	0.4163	40.4022
GOTERM_BP_DIRECT	GO:0051384~response to glucocorticoid	2	0.0218031	0.0327896	TNF, IL10	55	7	11368	59.0545	1	0.4163	40.4022
GOTERM_BP_DIRECT	GO:0045861~negative regulation of proteolysis	2	0.0218031	0.0327896	PLAT, F2	55	7	11368	59.0545	1	0.4163	40.4022
GOTERM_BP_DIRECT	GO:0032355~response to estradiol	2	0.0218031	0.0327896	TGFB1, STAT3	55	7	11368	59.0545	1	0.4163	40.4022
GOTERM_BP_DIRECT	GO:0032461~positive regulation of protein oligomerization	2	0.0218031	0.0327896	TP53, MMP1	55	7	11368	59.0545	1	0.4163	40.4022
GOTERM_BP_DIRECT	GO:0045909~positive regulation of vasodilation	2	0.0218031	0.0373869	NOS3, F2R	55	8	11368	51.6727	1	0.453443	44.6511
GOTERM_BP_DIRECT	GO:0030522~intracellular receptor signaling pathway	2	0.0218031	0.0419627	AR, STAT3	55	9	11368	45.9313	1	0.480981	48.5974
GOTERM_BP_DIRECT	GO:0051044~positive regulation of membrane protein ectodomain proteolysis	2	0.0218031	0.0419627	TNF, IFNG	55	9	11368	45.9313	1	0.480981	48.5974
GOTERM_BP_DIRECT	GO:0006940~regulation of smooth muscle contraction	2	0.0218031	0.0419627	ADRB2, CHRM2	55	9	11368	45.9313	1	0.480981	48.5974
GOTERM_BP_DIRECT	GO:0071333~cellular response to glucose stimulus	2	0.0218031	0.0465172	ICAM1, GPER1	55	10	11368	41.3382	1	0.51137	52.2627
GOTERM_BP_DIRECT	GO:0046716~muscle cell cellular homeostasis	2	0.0218031	0.0465172	HIF1A, SOD1	55	10	11368	41.3382	1	0.51137	52.2627
GOTERM_BP_DIRECT	GO:0045672~positive regulation of osteoclast differentiation	2	0.0218031	0.0465172	TNF, IFNG	55	10	11368	41.3382	1	0.51137	52.2627
GOTERM_BP_DIRECT	GO:1902895~positive regulation of pri-miRNA transcription from RNA polymerase II promoter	2	0.0218031	0.0465172	HIF1A, STAT3	55	10	11368	41.3382	1	0.51137	52.2627
GOTERM_BP_DIRECT	GO:1902042~negative regulation of extrinsic apoptotic signaling pathway via death domain receptors	2	0.0218031	0.0465172	ICAM1, HMOX1	55	10	11368	41.3382	1	0.51137	52.2627
GOTERM_BP_DIRECT	GO:0031334~positive regulation of protein complex assembly	2	0.0218031	0.0465172	VEGFA, TGFB1	55	10	11368	41.3382	1	0.51137	52.2627
GOTERM_BP_DIRECT	GO:0019430~removal of superoxide radicals	2	0.0218031	0.0465172	NOS3, SOD1	55	10	11368	41.3382	1	0.51137	52.2627
GOTERM_BP_DIRECT	GO:0043542~endothelial cell migration	2	0.0218031	0.0465172	NOS3, DPP4	55	10	11368	41.3382	1	0.51137	52.2627
GOTERM_BP_DIRECT	GO:0019229~regulation of vasoconstriction	2	0.0218031	0.0465172	AGTR1, EDN1	55	10	11368	41.3382	1	0.51137	52.2627
GOTERM_BP_DIRECT	GO:0001837~epithelial to mesenchymal transition	2	0.0218031	0.0510504	HIF1A, TGFB1	55	11	11368	37.5802	1	0.539042	55.6669
GOTERM_BP_DIRECT	GO:0050790~regulation of catalytic activity	2	0.0218031	0.0510504	AR, HIF1A	55	11	11368	37.5802	1	0.539042	55.6669
GOTERM_BP_DIRECT	GO:0097009~energy homeostasis	2	0.0218031	0.0510504	LEPR, STAT3	55	11	11368	37.5802	1	0.539042	55.6669
GOTERM_BP_DIRECT	GO:0045987~positive regulation of smooth muscle contraction	2	0.0218031	0.0510504	ADRA1A, F2R	55	11	11368	37.5802	1	0.539042	55.6669
GOTERM_BP_DIRECT	GO:0035584~calcium-mediated signaling using intracellular calcium source	2	0.0218031	0.0555624	VCAM1, SELP	55	12	11368	34.4485	1	0.564303	58.8286
GOTERM_BP_DIRECT	GO:0050715~positive regulation of cytokine secretion	2	0.0218031	0.0555624	TNF, IL10	55	12	11368	34.4485	1	0.564303	58.8286
GOTERM_BP_DIRECT	GO:0014065~phosphatidylinositol 3-kinase signaling	2	0.0218031	0.0600534	EDN1, HTR2A	55	13	11368	31.7986	1	0.58742	61.7651
GOTERM_BP_DIRECT	GO:0007205~protein kinase C-activating G-protein coupled receptor signaling pathway	2	0.0218031	0.0600534	EDN1, F2R	55	13	11368	31.7986	1	0.58742	61.7651
GOTERM_BP_DIRECT	GO:0007569~cell aging	2	0.0218031	0.0600534	TP53, SOD1	55	13	11368	31.7986	1	0.58742	61.7651
GOTERM_BP_DIRECT	GO:0002052~positive regulation of neuroblast proliferation	2	0.0218031	0.0645234	HIF1A, DRD2	55	14	11368	29.5273	1	0.602755	64.4924
GOTERM_BP_DIRECT	GO:0009611~response to wounding	2	0.0218031	0.0645234	TGFB1, F2R	55	14	11368	29.5273	1	0.602755	64.4924
GOTERM_BP_DIRECT	GO:0045907~positive regulation of vasoconstriction	2	0.0218031	0.0689726	ADRA1A, F2R	55	15	11368	27.5588	1	0.616629	67.0253
GOTERM_BP_DIRECT	GO:0090200~positive regulation of release of cytochrome c from mitochondria	2	0.0218031	0.0689726	MMP9, TP53	55	15	11368	27.5588	1	0.616629	67.0253
GOTERM_BP_DIRECT	GO:0071392~cellular response to estradiol stimulus	2	0.0218031	0.0689726	ESR1, GPER1	55	15	11368	27.5588	1	0.616629	67.0253
GOTERM_BP_DIRECT	GO:0006953~acute-phase response	2	0.0218031	0.0689726	IL6, F2	55	15	11368	27.5588	1	0.616629	67.0253
GOTERM_BP_DIRECT	GO:0050714~positive regulation of protein secretion	2	0.0218031	0.0689726	PPARG, TGFB1	55	15	11368	27.5588	1	0.616629	67.0253
GOTERM_BP_DIRECT	GO:0050796~regulation of insulin secretion	2	0.0218031	0.0734009	TNF, IFNG	55	16	11368	25.8364	1	0.634766	69.3778
GOTERM_BP_DIRECT	GO:0043401~steroid hormone mediated signaling pathway	2	0.0218031	0.0734009	AR, PPARG	55	16	11368	25.8364	1	0.634766	69.3778
GOTERM_BP_DIRECT	GO:0016239~positive regulation of macroautophagy	2	0.0218031	0.0778087	HIF1A, HMOX1	55	17	11368	24.3166	1	0.646099	71.5626
GOTERM_BP_DIRECT	GO:0032715~negative regulation of interleukin-6 production	2	0.0218031	0.0778087	TNF, IL10	55	17	11368	24.3166	1	0.646099	71.5626
GOTERM_BP_DIRECT	GO:0048008~platelet-derived growth factor receptor signaling pathway	2	0.0218031	0.0778087	PLAT, PDGFA	55	17	11368	24.3166	1	0.646099	71.5626
GOTERM_BP_DIRECT	GO:2000352~negative regulation of endothelial cell apoptotic process	2	0.0218031	0.0778087	IL4, ICAM1	55	17	11368	24.3166	1	0.646099	71.5626
GOTERM_BP_DIRECT	GO:0010634~positive regulation of epithelial cell migration	2	0.0218031	0.0821958	HIF1A, IFNG	55	18	11368	22.9657	1	0.656464	73.5917
GOTERM_BP_DIRECT	GO:0050900~leukocyte migration	2	0.0218031	0.0821958	ICAM1, MMP9	55	18	11368	22.9657	1	0.656464	73.5917
GOTERM_BP_DIRECT	GO:0090004~positive regulation of establishment of protein localization to plasma membrane	2	0.0218031	0.0821958	IFNG, GPER1	55	18	11368	22.9657	1	0.656464	73.5917
GOTERM_BP_DIRECT	GO:0045662~negative regulation of myoblast differentiation	2	0.0218031	0.0821958	TNF, TGFB1	55	18	11368	22.9657	1	0.656464	73.5917
GOTERM_BP_DIRECT	GO:0001662~behavioral fear response	2	0.0218031	0.0865624	HTR2C, DPP4	55	19	11368	21.7569	1	0.671095	75.4762
GOTERM_BP_DIRECT	GO:0019722~calcium-mediated signaling	2	0.0218031	0.0865624	AGTR1, EDN1	55	19	11368	21.7569	1	0.671095	75.4762
GOTERM_BP_DIRECT	GO:0035987~endodermal cell differentiation	2	0.0218031	0.0909087	MMP9, MMP2	55	20	11368	20.6691	1	0.684724	77.2264
GOTERM_BP_DIRECT	GO:0030168~platelet activation	2	0.0218031	0.0909087	F2, F2R	55	20	11368	20.6691	1	0.684724	77.2264
GOTERM_BP_DIRECT	GO:0071880~adenylate cyclase-activating adrenergic receptor signaling pathway	2	0.0218031	0.0909087	ADRB2, ADRA1A	55	20	11368	20.6691	1	0.684724	77.2264
GOTERM_BP_DIRECT	GO:0051216~cartilage development	2	0.0218031	0.0995404	HIF1A, EDN1	55	22	11368	18.7901	1	0.714198	80.3613

## Sheet: CC
Table S4 Sheet2 GO enrichment analysis: Cellular Component (CC)
Category	Term	Count	%	PValue	Genes	List Total	Pop Hits	Pop Total	Fold Enrichment	Bonferroni	Benjamini	FDR
GOTERM_CC_DIRECT	GO:0005615~extracellular space	21	0.228933	1.09652e-11	XDH, IL4, PLAT, SELP, ICAM1, IL6, TNF, PDGFA, MMP9, EDN1, SOD1, TIMP2, MMP2, TGFB1, IL10, VCAM1, APP, VEGFA, IFNG, ACE2, GPT	55	762	12833	6.43028	1.16231e-09	1.16231e-09	1.23041e-08
GOTERM_CC_DIRECT	GO:0005886~plasma membrane	13	0.14172	0.0871616	AR, ESR1, GPER1, SOD1, MMP2, STAT3, AGTR1, ADRB2, APP, HMOX1, ACE2, SCN5A, F2R	55	1877	12833	1.61601	0.999937	0.398771	64.0599
GOTERM_CC_DIRECT	GO:0070062~extracellular exosome	12	0.130819	0.064258	PLAT, VCAM1, ICAM1, APP, MMP9, F2, PTGS1, ACE2, GPT, TIMP2, SOD1, DPP4	55	1590	12833	1.76096	0.999124	0.374582	52.5384
GOTERM_CC_DIRECT	GO:0005887~integral component of plasma membrane	10	0.109016	0.00215059	ICAM1, ADRB2, TNF, DRD2, CHRM2, SLC6A3, SLC6A4, ADRA1A, HTR2C, HTR2A	55	690	12833	3.38155	0.204042	0.0446158	2.38684
GOTERM_CC_DIRECT	GO:0009986~cell surface	8	0.0872125	9.44148e-05	PLAT, APP, PDGFA, SLC6A3, ACE2, TGFB1, DPP4, F2R	55	257	12833	7.26311	0.00995852	0.00499172	0.105892
GOTERM_CC_DIRECT	GO:0005794~Golgi apparatus	7	0.0763109	0.00415031	VCAM1, APP, PTGS1, PPARG, ESR1, NOS3, GPER1	55	365	12833	4.47477	0.35651	0.0610362	4.55954
GOTERM_CC_DIRECT	GO:0005576~extracellular region	7	0.0763109	0.00700466	IL6, F10, F2, EDN1, PON1, F7, TGFB1	55	407	12833	4.013	0.525316	0.0718024	7.58455
GOTERM_CC_DIRECT	GO:0009897~external side of plasma membrane	6	0.0654094	0.000144212	IL4, VCAM1, ICAM1, SELP, TNF, IFNG	55	120	12833	11.6664	0.0151713	0.00508291	0.161702
GOTERM_CC_DIRECT	GO:0045121~membrane raft	5	0.0545078	0.00036649	ICAM1, APP, TNF, SLC6A4, DPP4	55	81	12833	14.4029	0.0381099	0.00966675	0.41047
GOTERM_CC_DIRECT	GO:0030424~axon	4	0.0436062	0.0054538	APP, DRD2, SLC6A3, HTR2A	55	85	12833	10.9801	0.439925	0.0698976	5.95197
GOTERM_CC_DIRECT	GO:0031012~extracellular matrix	4	0.0436062	0.00639195	MMP9, SOD1, MMP2, MMP1	55	90	12833	10.3701	0.493242	0.0727431	6.94267
GOTERM_CC_DIRECT	GO:0005769~early endosome	4	0.0436062	0.00785827	VCAM1, ADRB2, GPER1, F2R	55	97	12833	9.62174	0.566675	0.0732062	8.47207
GOTERM_CC_DIRECT	GO:0090575~RNA polymerase II transcription factor complex	3	0.0327047	0.00314559	HIF1A, PPARG, STAT3	55	20	12833	34.9991	0.283916	0.054139	3.47348
GOTERM_CC_DIRECT	GO:0005901~caveola	3	0.0327047	0.00795105	NOS3, F2R, HTR2A	55	32	12833	21.8744	0.570949	0.0680863	8.56808
GOTERM_CC_DIRECT	GO:0045177~apical part of cell	3	0.0327047	0.0110895	PLAT, VCAM1, APP	55	38	12833	18.4206	0.693353	0.0869162	11.7619
GOTERM_CC_DIRECT	GO:0000790~nuclear chromatin	3	0.0327047	0.0745067	AR, TP53, STAT3	55	107	12833	6.54189	0.999727	0.401281	58.0556
GOTERM_CC_DIRECT	GO:0030425~dendrite	3	0.0327047	0.076927	DRD2, HTR2C, HTR2A	55	109	12833	6.42185	0.999793	0.392933	59.2701
GOTERM_CC_DIRECT	GO:0043198~dendritic shaft	2	0.0218031	0.0372513	APP, HTR2A	55	9	12833	51.8505	0.98212	0.249813	34.6872
GOTERM_CC_DIRECT	GO:1904115~axon cytoplasm	2	0.0218031	0.0770453	HIF1A, SOD1	55	19	12833	24.5608	0.999796	0.376335	59.3287

## Sheet: MF
Table S4 Sheet3 GO enrichment analysis: Molecular Function (MF)
Category	Term	Count	%	PValue	Genes	List Total	Pop Hits	Pop Total	Fold Enrichment	Bonferroni	Benjamini	FDR
GOTERM_MF_DIRECT	GO:0008270~zinc ion binding	9	0.098114	0.0375271	AR, MMP9, PPARG, ESR1, ESR2, NR3C1, SOD1, MMP2, MMP1	55	793	11048	2.27977	0.997438	0.269515	36.8627
GOTERM_MF_DIRECT	GO:0003700~transcription factor activity, sequence-specific DNA binding	8	0.0872125	0.00342589	AR, HIF1A, PPARG, ESR1, TP53, ESR2, NR3C1, STAT3	55	406	11048	3.95808	0.414539	0.0436325	4.04194
GOTERM_MF_DIRECT	GO:0004252~serine-type endopeptidase activity	7	0.0763109	2.11625e-05	PLAT, F10, MMP9, F2, F7, MMP2, DPP4	55	117	11048	12.018	0.00329594	0.00329594	0.02544
GOTERM_MF_DIRECT	GO:0043565~sequence-specific DNA binding	7	0.0763109	0.00205772	AR, HIF1A, PPARG, ESR1, TP53, ESR2, NR3C1	55	273	11048	5.15058	0.274819	0.0287897	2.44606
GOTERM_MF_DIRECT	GO:0003677~DNA binding	7	0.0763109	0.0266327	APP, AR, PPARG, ESR1, TP53, NR3C1, STAT3	55	471	11048	2.98537	0.985169	0.219412	27.7137
GOTERM_MF_DIRECT	GO:0005125~cytokine activity	6	0.0654094	0.000265869	IL4, IL6, TNF, IFNG, TGFB1, IL10	55	118	11048	10.2139	0.0406325	0.00688967	0.319177
GOTERM_MF_DIRECT	GO:0042802~identical protein binding	5	0.0545078	3.32644e-05	TNF, PPARG, TP53, SOD1, STAT3	55	38	11048	26.4306	0.0051759	0.00259131	0.0399853
GOTERM_MF_DIRECT	GO:0020037~heme binding	5	0.0545078	0.00175158	CYP1A1, PTGS2, HMOX1, PTGS1, NOS3	55	106	11048	9.47513	0.239277	0.0299303	2.08565
GOTERM_MF_DIRECT	GO:0005496~steroid binding	4	0.0436062	0.000101201	AR, ESR1, ESR2, NR3C1	55	19	11048	42.289	0.0156642	0.00524892	0.121603
GOTERM_MF_DIRECT	GO:0002020~protease binding	4	0.0436062	0.000159176	TNF, TP53, TIMP2, DPP4	55	22	11048	36.5223	0.0245276	0.00618911	0.191203
GOTERM_MF_DIRECT	GO:0008144~drug binding	4	0.0436062	0.000368651	DRD2, PPARG, HTR2C, HTR2A	55	29	11048	27.7066	0.0558972	0.0081835	0.442317
GOTERM_MF_DIRECT	GO:0001948~glycoprotein binding	4	0.0436062	0.000646784	SELP, ACE2, F7, TGFB1	55	35	11048	22.9569	0.0960045	0.0125371	0.774839
GOTERM_MF_DIRECT	GO:0008083~growth factor activity	4	0.0436062	0.00183929	IL4, IL6, VEGFA, TGFB1	55	50	11048	16.0698	0.249634	0.0283109	2.18904
GOTERM_MF_DIRECT	GO:0044212~transcription regulatory region DNA binding	4	0.0436062	0.0102037	AR, TNF, PPARG, TP53	55	92	11048	8.7336	0.798093	0.101172	11.6006
GOTERM_MF_DIRECT	GO:0001077~transcriptional activator activity, RNA polymerase II core promoter proximal region sequence-specific binding	4	0.0436062	0.0308892	AR, HIF1A, NR3C1, STAT3	55	140	11048	5.73922	0.992514	0.238091	31.4239
GOTERM_MF_DIRECT	GO:0030284~estrogen receptor activity	3	0.0327047	0.000232299	ESR1, ESR2, GPER1	55	5	11048	120.524	0.035594	0.00722237	0.278928
GOTERM_MF_DIRECT	GO:0001046~core promoter sequence-specific DNA binding	3	0.0327047	0.00463981	PPARG, TP53, ESR2	55	21	11048	28.6961	0.515915	0.0542786	5.43782
GOTERM_MF_DIRECT	GO:0004879~RNA polymerase II transcription factor activity, ligand-activated sequence-specific DNA binding	3	0.0327047	0.00463981	AR, PPARG, STAT3	55	21	11048	28.6961	0.515915	0.0542786	5.43782
GOTERM_MF_DIRECT	GO:0042803~protein homodimerization activity	3	0.0327047	0.0458426	ADRB2, HMOX1, DPP4	55	70	11048	8.60883	0.999338	0.306516	43.1175
GOTERM_MF_DIRECT	GO:0008201~heparin binding	3	0.0327047	0.0607643	SELP, APP, VEGFA	55	82	11048	7.349	0.999943	0.334673	52.9371
GOTERM_MF_DIRECT	GO:0004222~metalloendopeptidase activity	3	0.0327047	0.0756902	MMP9, MMP2, MMP1	55	93	11048	6.47977	0.999995	0.38807	61.1817
GOTERM_MF_DIRECT	GO:0071886~1-(4-iodo-2,5-dimethoxyphenyl)propan-2-amine binding	2	0.0218031	0.00975208	HTR2C, HTR2A	55	2	11048	200.873	0.783202	0.103448	11.1145
GOTERM_MF_DIRECT	GO:1990239~steroid hormone binding	2	0.0218031	0.014593	NR3C1, GPER1	55	3	11048	133.915	0.899066	0.133532	16.2002
GOTERM_MF_DIRECT	GO:0004666~prostaglandin-endoperoxide synthase activity	2	0.0218031	0.014593	PTGS2, PTGS1	55	3	11048	133.915	0.899066	0.133532	16.2002
GOTERM_MF_DIRECT	GO:0035240~dopamine binding	2	0.0218031	0.0478355	DRD2, SLC6A3	55	10	11048	40.1745	0.999522	0.305199	44.5296
GOTERM_MF_DIRECT	GO:0051378~serotonin binding	2	0.0218031	0.0524937	HTR2C, HTR2A	55	11	11048	36.5223	0.999778	0.317746	47.7056
GOTERM_MF_DIRECT	GO:0001618~virus receptor activity	2	0.0218031	0.0524937	ACE2, DPP4	55	11	11048	36.5223	0.999778	0.317746	47.7056
GOTERM_MF_DIRECT	GO:0051087~chaperone binding	2	0.0218031	0.0524937	TP53, SOD1	55	11	11048	36.5223	0.999778	0.317746	47.7056
GOTERM_MF_DIRECT	GO:0004601~peroxidase activity	2	0.0218031	0.0571295	PTGS2, PTGS1	55	12	11048	33.4788	0.999897	0.329007	50.7001
GOTERM_MF_DIRECT	GO:0008237~metallopeptidase activity	2	0.0218031	0.0844804	MMP9, TIMP2	55	18	11048	22.3192	0.999999	0.411148	65.3946

## Sheet: KEGG
Table S4 Sheet4 KEGG pathway enrichment analysis
Category	Term	Count	%	PValue		Genes	List Total	Pop Hits	Pop Total	Fold Enrichment	Bonferroni	Benjamini	FDR
KEGG_PATHWAY	ssc05200:Pathways in cancer	15	0.163523	4.60213e-07	6.33704	IL6, AR, PTGS2, PDGFA, MMP9, PPARG, TP53, MMP2, TGFB1, MMP1, STAT3, AGTR1, HIF1A, VEGFA, F2R	53	384	7001	5.15994	6.94898e-05	3.47455e-05	0.000550201
KEGG_PATHWAY	ssc04080:Neuroactive ligand-receptor interaction	11	0.119917	2.10741e-05	4.67625	AGTR1, ADRB2, DRD2, CHRM2, LEPR, F2, ADRA1A, NR3C1, HTR2C, F2R, HTR2A	53	267	7001	5.44209	0.00317716	0.000636241	0.0251919
KEGG_PATHWAY	ssc05205:Proteoglycans in cancer	9	0.098114	6.86602e-05	4.1633	HIF1A, TNF, MMP9, VEGFA, ESR1, TP53, MMP2, TGFB1, STAT3	53	190	7001	6.2571	0.0103145	0.00148005	0.082055
KEGG_PATHWAY	ssc04151:PI3K-Akt signaling pathway	9	0.098114	0.00253856	2.59541	IL4, IL6, PDGFA, CHRM2, VEGFA, TP53, NOS3, JAK3, F2R	53	326	7001	3.64678	0.31874	0.0199979	2.9931
KEGG_PATHWAY	ssc05144:Malaria	8	0.0872125	8.51144e-08	7.07	VCAM1, ICAM1, SELP, IL6, TNF, IFNG, TGFB1, IL10	53	52	7001	20.3222	1.28522e-05	1.28522e-05	0.000101757
KEGG_PATHWAY	ssc04020:Calcium signaling pathway	8	0.0872125	0.000310675	3.50769	AGTR1, ADRB2, CHRM2, ADRA1A, NOS3, HTR2C, F2R, HTR2A	53	178	7001	5.93682	0.0458356	0.00390231	0.370793
KEGG_PATHWAY	ssc05166:HTLV-I infection	8	0.0872125	0.00220212	2.65716	VCAM1, ICAM1, IL6, TNF, PDGFA, TP53, JAK3, TGFB1	53	248	7001	4.26111	0.283148	0.0193911	2.60119
KEGG_PATHWAY	ssc05321:Inflammatory bowel disease (IBD)	7	0.0763109	5.07583e-06	5.29449	IL4, IL6, TNF, IFNG, TGFB1, IL10, STAT3	53	61	7001	15.1584	0.000766158	0.000191595	0.00606818
KEGG_PATHWAY	ssc05323:Rheumatoid arthritis	7	0.0763109	3.73147e-05	4.42812	ICAM1, IL6, TNF, IFNG, VEGFA, TGFB1, MMP1	53	86	7001	10.7519	0.00561878	0.000938663	0.0446021
KEGG_PATHWAY	ssc04066:HIF-1 signaling pathway	7	0.0763109	7.37003e-05	4.13253	IL6, HIF1A, IFNG, EDN1, VEGFA, NOS3, STAT3	53	97	7001	9.53258	0.0110675	0.00139018	0.088076
KEGG_PATHWAY	ssc04668:TNF signaling pathway	7	0.0763109	0.000134115	3.87252	VCAM1, ICAM1, IL6, TNF, PTGS2, MMP9, EDN1	53	108	7001	8.56167	0.020049	0.00202323	0.160222
KEGG_PATHWAY	ssc04630:Jak-STAT signaling pathway	7	0.0763109	0.000548781	3.2606	IL4, IL6, LEPR, IFNG, JAK3, IL10, STAT3	53	140	7001	6.60472	0.0795463	0.00635576	0.65412
KEGG_PATHWAY	ssc04060:Cytokine-cytokine receptor interaction	7	0.0763109	0.00352141	2.45328	IL4, IL6, TNF, LEPR, IFNG, TGFB1, IL10	53	201	7001	4.6003	0.412965	0.0250463	4.12971
KEGG_PATHWAY	ssc05143:African trypanosomiasis	6	0.0654094	4.39115e-06	5.35742	VCAM1, ICAM1, IL6, TNF, IFNG, IL10	53	34	7001	23.3108	0.000662845	0.000220997	0.00524966
KEGG_PATHWAY	ssc05140:Leishmaniasis	6	0.0654094	8.72898e-05	4.05904	IL4, TNF, PTGS2, IFNG, TGFB1, IL10	53	62	7001	12.7833	0.0130948	0.00146352	0.104308
KEGG_PATHWAY	ssc04915:Estrogen signaling pathway	6	0.0654094	0.000681711	3.1664	MMP9, ESR1, NOS3, ESR2, GPER1, MMP2	53	96	7001	8.2559	0.0978491	0.00732826	0.811975
KEGG_PATHWAY	ssc04726:Serotonergic synapse	6	0.0654094	0.00121171	2.9166	APP, PTGS2, SLC6A4, PTGS1, HTR2C, HTR2A	53	109	7001	7.27125	0.167297	0.0121311	1.43907
KEGG_PATHWAY	ssc05162:Measles	6	0.0654094	0.0028218	2.54947	IL4, IL6, IFNG, TP53, JAK3, STAT3	53	132	7001	6.00429	0.347337	0.0211088	3.32192
KEGG_PATHWAY	ssc05161:Hepatitis B	6	0.0654094	0.00502118	2.29919	IL6, TNF, MMP9, TP53, TGFB1, STAT3	53	151	7001	5.24878	0.532384	0.0325081	5.84063
KEGG_PATHWAY	ssc05202:Transcriptional misregulation in cancer	6	0.0654094	0.00516315	2.28708	PLAT, IL6, PDGFA, MMP9, PPARG, TP53	53	152	7001	5.21425	0.542352	0.0320443	6.00113
KEGG_PATHWAY	ssc05206:MicroRNAs in cancer	6	0.0654094	0.0263008	1.58003	PTGS2, PDGFA, MMP9, VEGFA, TP53, STAT3	53	228	7001	3.47617	0.982129	0.121751	27.2867
KEGG_PATHWAY	ssc05219:Bladder cancer	5	0.0545078	0.000165772	3.78049	MMP9, VEGFA, TP53, MMP2, MMP1	53	38	7001	17.3808	0.0247229	0.0022732	0.198007
KEGG_PATHWAY	ssc04610:Complement and coagulation cascades	5	0.0545078	0.00191836	2.71707	PLAT, F10, F2, F7, F2R	53	72	7001	9.17322	0.2517	0.0179587	2.26953
KEGG_PATHWAY	ssc05146:Amoebiasis	5	0.0545078	0.00720315	2.14248	IL6, TNF, IFNG, TGFB1, IL10	53	104	7001	6.35069	0.664325	0.0427249	8.27985
KEGG_PATHWAY	ssc05145:Toxoplasmosis	5	0.0545078	0.00744787	2.12797	TNF, IFNG, TGFB1, IL10, STAT3	53	105	7001	6.29021	0.676591	0.0424878	8.54978
KEGG_PATHWAY	ssc05142:Chagas disease (American trypanosomiasis)	5	0.0545078	0.00795368	2.09943	IL6, TNF, IFNG, TGFB1, IL10	53	107	7001	6.17263	0.70055	0.043677	9.10539
KEGG_PATHWAY	ssc04022:cGMP-PKG signaling pathway	5	0.0545078	0.0292364	1.53408	AGTR1, ADRB2, ADRA1A, NOS3, PDE3A	53	158	7001	4.1802	0.988673	0.123466	29.8647
KEGG_PATHWAY	ssc05152:Tuberculosis	5	0.0545078	0.039599	1.40232	IL6, TNF, IFNG, TGFB1, IL10	53	174	7001	3.79581	0.997759	0.159968	38.3101
KEGG_PATHWAY	ssc04024:cAMP signaling pathway	5	0.0545078	0.0586377	1.23182	ADRB2, DRD2, CHRM2, PDE3A, F2R	53	198	7001	3.33572	0.999891	0.199524	51.4429
KEGG_PATHWAY	ssc05330:Allograft rejection	4	0.0436062	0.00251325	2.59976	IL4, TNF, IFNG, IL10	53	37	7001	14.2805	0.316124	0.0208887	2.96367
KEGG_PATHWAY	ssc04672:Intestinal immune network for IgA production	4	0.0436062	0.00386875	2.41243	IL4, IL6, TGFB1, IL10	53	43	7001	12.2878	0.443069	0.0262544	4.52846
KEGG_PATHWAY	ssc05212:Pancreatic cancer	4	0.0436062	0.0112194	1.95003	VEGFA, TP53, TGFB1, STAT3	53	63	7001	8.38694	0.817992	0.0590324	12.6188
KEGG_PATHWAY	ssc04540:Gap junction	4	0.0436062	0.0272464	1.56469	PDGFA, DRD2, HTR2C, HTR2A	53	88	7001	6.00429	0.984568	0.122215	28.1264
KEGG_PATHWAY	ssc04064:NF-kappa B signaling pathway	4	0.0436062	0.0280521	1.55203	VCAM1, ICAM1, TNF, PTGS2	53	89	7001	5.93682	0.986383	0.122075	28.8349
KEGG_PATHWAY	ssc04660:T cell receptor signaling pathway	4	0.0436062	0.0406543	1.39089	IL4, TNF, IFNG, IL10	53	103	7001	5.12988	0.998102	0.159775	39.1157
KEGG_PATHWAY	ssc04931:Insulin resistance	4	0.0436062	0.0500355	1.30072	IL6, TNF, NOS3, STAT3	53	112	7001	4.71765	0.99957	0.184515	45.8644
KEGG_PATHWAY	ssc05169:Epstein-Barr virus infection	4	0.0436062	0.0522526	1.28189	ICAM1, TP53, JAK3, STAT3	53	114	7001	4.63489	0.999698	0.187621	47.3558
KEGG_PATHWAY	ssc04670:Leukocyte transendothelial migration	4	0.0436062	0.053379	1.27263	VCAM1, ICAM1, MMP9, MMP2	53	115	7001	4.59459	0.999747	0.187048	48.0989
KEGG_PATHWAY	ssc04261:Adrenergic signaling in cardiomyocytes	4	0.0436062	0.0716557	1.14475	AGTR1, ADRB2, ADRA1A, SCN5A	53	130	7001	4.06444	0.999987	0.220805	58.8898
KEGG_PATHWAY	ssc04380:Osteoclast differentiation	4	0.0436062	0.0756115	1.12141	TNF, IFNG, PPARG, TGFB1	53	133	7001	3.97276	0.999993	0.227473	60.9359
KEGG_PATHWAY	ssc04068:FoxO signaling pathway	4	0.0436062	0.0756115	1.12141	IL6, TGFB1, IL10, STAT3	53	133	7001	3.97276	0.999993	0.227473	60.9359
KEGG_PATHWAY	ssc05310:Asthma	3	0.0327047	0.0123912	1.90689	IL4, TNF, IL10	53	23	7001	17.2297	0.84783	0.0628601	13.8489
KEGG_PATHWAY	ssc05332:Graft-versus-host disease	3	0.0327047	0.0260884	1.58355	IL6, TNF, IFNG	53	34	7001	11.6554	0.981531	0.124583	27.0968
KEGG_PATHWAY	ssc05150:Staphylococcus aureus infection	3	0.0327047	0.0455008	1.34198	ICAM1, SELP, IL10	53	46	7001	8.61485	0.999117	0.173082	42.6928
KEGG_PATHWAY	ssc05014:Amyotrophic lateral sclerosis (ALS)	3	0.0327047	0.0626044	1.2034	TNF, TP53, SOD1	53	55	7001	7.20515	0.999942	0.207396	53.8334
KEGG_PATHWAY	ssc04923:Regulation of lipolysis in adipocytes	3	0.0327047	0.066662	1.17612	ADRB2, PTGS2, PTGS1	53	57	7001	6.95233	0.99997	0.215148	56.1667
KEGG_PATHWAY	ssc04370:VEGF signaling pathway	3	0.0327047	0.0687233	1.1629	PTGS2, VEGFA, NOS3	53	58	7001	6.83247	0.999979	0.21678	57.3102
KEGG_PATHWAY	ssc05211:Renal cell carcinoma	3	0.0327047	0.0815188	1.08874	HIF1A, VEGFA, TGFB1	53	64	7001	6.19192	0.999997	0.239055	63.8181
KEGG_PATHWAY	ssc04917:Prolactin signaling pathway	3	0.0327047	0.0859374	1.06582	ESR1, ESR2, STAT3	53	66	7001	6.00429	0.999999	0.246234	65.8452
KEGG_PATHWAY	ssc04924:Renin secretion	3	0.0327047	0.0881737	1.05466	AGTR1, ADRB2, PDE3A	53	67	7001	5.91467	0.999999	0.247574	66.8309
KEGG_PATHWAY	ssc04920:Adipocytokine signaling pathway	3	0.0327047	0.0972905	1.01193	TNF, LEPR, STAT3	53	71	7001	5.58145	1	0.2659	70.5856
